# Supplementary material for: The relationship between structural campus climate and non-suicidal self-injury among middle school students: the chain-mediated roles of physical exercise and school bullying
Source: Front Psychol. 2026 Mar 9;17:1760694. doi: 10.3389/fpsyg.2026.1760694 (PMC13006516; doi:10.3389/fpsyg.2026.1760694)
Supplement: Supplementary file 1 [file Table_1.xlsx]

## Sheet: 数据
性别	年级	年龄	独生子女	T1	T2	T3	J1	J2	J3	J4	J5	J6	J7	J8	J9	J10	J11	J12	J13	J14	J15	J16	J17	X1	X2	X3	X4	X5	X6	F1	F2	F3	F4	F5	F6	F7	F8	F9	F10	F11	F12
2	3	3	2	5	5	5	4	4	4	4	3	4	3	3	4	4	3	4	4	4	4	4	3	2	2	2	1	2	2	2	3	3	2	3	4	3	3	3	3	3	5
1	3	2	2	5	4	4	3	3	4	3	4	4	4	3	4	4	3	4	4	4	3	4	4	5	5	5	5	4	5	5	5	3	4	4	3	4	5	4	4	4	4
1	3	3	2	1	1	2	1	2	2	1	1	4	4	4	2	2	4	4	3	4	4	2	3	5	5	5	5	5	5	3	5	5	3	3	4	4	5	5	5	3	4
1	3	2	2	4	4	5	3	3	4	4	3	4	3	3	4	4	4	3	4	4	4	3	3	2	2	2	3	3	3	3	2	2	3	3	2	2	2	3	3	2	3
2	3	4	2	4	4	4	4	3	4	4	3	3	3	4	4	3	4	4	3	4	3	3	4	5	3	3	5	5	1	4	4	3	2	4	4	2	3	3	2	3	4
2	3	3	2	2	1	2	3	1	3	2	3	3	4	3	1	2	2	3	3	2	3	4	4	5	5	5	5	5	5	3	3	4	3	3	3	3	5	3	5	4	5
1	3	1	2	5	5	4	3	4	3	4	3	4	4	3	4	3	3	3	4	4	4	4	4	1	1	1	1	1	1	2	3	2	2	2	3	3	2	3	3	3	4
2	3	2	2	2	4	2	3	3	3	4	3	3	3	4	2	3	3	2	3	3	2	3	3	5	5	5	4	5	5	2	2	2	2	3	2	2	2	3	3	3	2
1	3	2	2	5	5	5	3	4	3	4	4	3	3	4	4	4	3	4	4	4	3	4	3	5	5	5	5	5	5	1	1	1	1	2	1	1	1	1	1	1	1
1	3	4	2	5	5	5	4	4	4	4	4	4	4	4	3	4	4	3	4	4	3	4	4	4	4	5	4	4	4	2	2	2	2	3	2	2	2	2	2	3	2
2	3	3	2	5	5	5	3	4	3	4	3	4	4	4	4	4	3	4	4	3	3	3	3	1	1	1	1	1	2	2	3	2	1	2	2	2	3	3	2	2	2
2	3	3	2	4	4	5	3	4	3	4	4	4	3	4	4	3	4	4	4	4	3	4	3	5	2	3	4	1	5	1	2	2	2	1	1	2	1	2	2	2	1
1	3	2	2	3	2	3	4	4	3	3	4	3	4	4	4	4	2	4	2	1	3	3	3	5	5	5	4	5	5	3	2	4	4	4	4	3	5	4	5	3	4
1	3	3	1	3	4	3	4	3	4	3	4	3	4	1	3	2	2	4	4	3	4	4	4	5	2	3	4	3	4	2	3	3	3	2	3	3	2	3	2	2	2
1	3	2	2	4	5	4	3	3	4	3	4	3	4	3	4	4	3	4	4	4	3	3	4	4	4	4	5	4	5	4	5	4	3	4	4	3	3	4	5	3	4
2	3	4	2	5	5	4	4	3	3	4	3	3	3	3	4	3	3	3	3	3	4	4	3	2	5	1	5	2	3	2	2	1	2	2	2	2	1	2	2	2	2
2	3	3	2	3	4	3	2	2	3	1	1	2	3	1	3	3	2	3	1	1	2	2	1	1	4	1	2	5	5	2	2	2	2	2	2	1	2	2	2	2	2
2	3	2	2	5	4	4	3	3	3	3	4	4	3	4	4	3	3	3	3	3	4	4	3	2	3	2	2	2	1	3	2	2	2	2	2	2	2	1	2	2	2
1	3	3	1	3	3	3	1	4	4	1	4	3	3	4	2	3	4	2	1	3	3	3	1	5	5	4	5	4	4	2	5	3	2	2	2	2	2	2	2	3	2
2	3	3	2	4	4	5	3	4	3	4	4	4	4	4	3	3	3	3	3	3	4	4	4	3	2	2	3	2	2	3	3	2	2	3	3	2	2	2	2	2	2
2	3	3	1	4	5	4	4	4	4	4	3	3	4	3	4	4	4	4	4	3	4	4	3	5	3	5	4	5	5	2	2	2	2	2	2	2	1	2	2	2	1
2	3	3	2	4	4	4	3	4	3	4	4	3	4	4	4	3	3	3	4	3	3	4	4	5	4	5	5	5	4	2	2	2	2	2	2	1	2	2	2	2	1
2	3	2	2	5	4	4	4	4	4	4	4	3	3	4	4	4	3	4	3	4	3	3	4	2	1	2	1	2	1	2	1	1	1	2	2	1	1	2	2	2	1
1	3	3	2	4	4	4	3	4	3	3	4	4	4	4	3	4	3	4	4	4	3	3	4	3	5	1	5	5	1	2	2	2	2	1	2	2	2	3	2	3	2
1	3	2	2	4	4	4	3	3	3	4	3	3	3	4	3	4	4	4	3	4	3	4	3	4	5	5	5	5	5	2	2	3	2	2	2	2	3	2	2	2	2
1	1	2	2	4	3	4	2	2	1	2	1	1	1	2	2	1	3	1	2	1	1	2	1	3	2	3	2	3	3	3	3	3	2	4	4	4	3	3	3	4	3
2	2	1	2	4	5	4	3	4	3	4	3	4	4	4	3	3	4	3	4	4	4	3	4	2	2	2	3	2	2	3	2	3	2	3	3	3	3	4	3	2	2
2	2	1	2	5	5	4	4	3	4	3	3	4	3	4	3	4	3	4	3	3	3	4	3	2	4	4	5	3	1	1	2	1	2	2	2	2	1	2	2	1	1
1	2	1	2	4	3	4	3	1	2	2	2	2	1	2	2	3	3	3	3	2	2	3	2	4	5	5	4	5	4	4	3	5	4	5	3	5	5	3	5	4	4
2	2	2	2	3	3	2	3	3	3	2	2	2	1	3	4	3	3	3	3	2	2	3	3	5	5	4	4	4	5	4	5	5	5	4	5	4	5	5	5	5	5
2	1	1	2	5	4	5	3	3	4	3	4	3	4	4	4	3	4	4	4	3	4	4	3	2	2	2	2	3	1	2	2	1	2	2	2	2	3	2	2	2	3
1	1	1	2	5	5	3	4	4	3	4	3	3	4	4	4	4	3	4	4	4	4	4	4	4	4	4	5	4	4	3	2	2	3	2	1	3	2	3	2	2	2
1	1	1	2	3	4	3	4	2	2	3	2	4	2	2	4	4	3	4	4	4	2	2	4	4	4	4	4	4	4	2	2	3	2	4	2	3	3	3	2	2	2
1	1	1	2	5	4	5	3	4	4	3	3	4	4	4	4	4	4	3	3	4	3	4	4	5	5	4	5	4	5	1	2	2	2	2	2	1	2	1	2	2	1
2	1	1	2	1	3	1	2	2	2	1	3	3	3	1	1	3	2	2	3	3	2	2	2	1	2	5	1	5	4	2	3	3	3	2	2	3	3	4	2	4	3
1	1	1	2	4	5	4	4	4	4	3	3	4	3	4	4	4	3	4	4	4	3	4	4	2	1	1	2	1	1	2	2	2	2	3	3	2	3	2	3	2	3
1	1	1	2	5	4	4	4	4	4	3	4	3	3	4	4	4	3	3	3	4	3	3	4	2	1	2	1	1	2	3	3	2	2	2	3	4	2	2	3	3	3
2	1	1	2	5	4	4	3	4	4	3	3	4	3	3	3	4	3	3	4	4	3	4	3	2	2	2	2	2	2	1	2	2	2	2	2	1	2	2	2	2	2
1	1	1	2	4	4	4	3	3	4	4	3	4	3	4	3	4	4	3	4	4	3	4	4	5	4	4	5	4	4	5	3	4	5	5	5	4	4	4	4	3	5
1	1	1	2	4	5	4	3	4	3	3	3	4	4	4	3	4	3	3	4	4	3	3	4	5	4	2	5	3	3	3	3	2	2	2	2	2	2	3	2	3	3
1	1	1	2	4	4	5	3	3	3	3	3	3	4	3	4	3	3	4	3	3	3	3	4	4	4	4	5	5	5	2	2	3	3	2	2	2	2	2	2	2	2
1	1	1	2	5	4	4	3	4	3	4	3	4	3	4	3	3	4	4	3	3	4	3	3	5	1	4	5	5	3	2	2	3	2	2	3	2	4	2	2	2	4
2	1	1	2	5	5	5	4	4	3	4	4	3	4	3	3	4	4	4	4	4	4	4	3	2	1	1	1	1	1	1	1	1	1	1	1	1	1	1	1	1	1
1	1	1	1	4	4	4	4	3	3	3	4	4	4	4	4	4	3	4	3	4	4	4	4	3	2	3	3	3	3	2	3	1	2	2	2	2	2	2	2	2	2
2	1	1	2	4	4	5	3	3	3	4	4	4	3	3	4	4	4	3	4	3	4	4	3	4	5	1	2	2	5	3	2	2	2	2	2	3	3	3	2	2	2
2	1	1	2	4	5	5	4	4	3	3	4	3	4	3	3	4	4	3	4	4	3	3	3	2	2	3	3	2	2	3	4	2	4	4	3	3	2	2	4	3	3
1	1	1	2	4	4	4	4	3	4	4	3	3	4	3	3	3	3	3	3	3	3	4	3	5	5	4	4	4	5	4	4	4	3	3	3	5	5	5	5	3	4
2	1	1	2	3	1	3	2	3	2	2	2	1	2	1	2	3	2	1	3	2	3	1	2	4	4	5	5	5	4	3	2	2	2	2	2	3	2	3	2	2	2
1	1	1	2	4	4	4	4	4	4	4	3	3	4	3	3	4	4	4	3	4	3	3	4	2	2	2	2	1	2	2	3	3	2	2	2	2	2	2	3	2	2
2	1	1	2	5	4	4	4	3	3	3	4	4	4	4	4	4	4	3	4	4	3	3	3	1	3	4	4	5	5	3	4	3	3	3	3	3	3	3	3	4	3
2	1	1	2	2	3	2	2	1	2	3	3	4	4	1	2	4	2	3	4	2	4	3	2	4	5	5	4	4	4	3	4	3	2	3	3	3	3	2	3	3	3
1	1	1	2	5	4	5	4	4	3	3	3	3	4	4	4	4	3	4	4	3	4	3	4	3	4	1	4	4	2	4	5	4	3	3	3	4	2	4	3	4	4
1	1	1	2	5	5	5	4	4	4	3	4	3	3	3	3	3	4	4	3	4	4	3	3	2	2	2	2	2	2	2	2	2	2	2	2	2	2	2	2	2	2
1	1	1	2	4	4	4	4	3	4	3	3	4	4	3	4	3	4	4	4	4	4	3	4	1	1	1	1	1	1	1	1	1	1	1	1	1	1	1	1	1	1
2	1	1	2	5	4	4	4	3	4	3	4	3	3	3	4	4	3	4	3	4	3	4	4	4	4	5	4	5	5	2	3	3	2	2	2	2	2	2	2	3	2
1	1	1	2	3	4	4	3	3	4	3	3	1	3	3	3	2	3	3	3	2	3	3	2	3	2	2	2	3	4	3	3	2	3	2	3	2	3	2	3	2	3
1	1	1	2	5	5	4	4	3	4	4	3	4	4	3	3	3	3	4	4	4	3	3	4	2	2	2	2	3	1	1	2	1	1	1	2	1	1	1	1	2	1
1	1	1	2	4	4	5	4	4	3	4	4	4	4	3	3	3	4	4	4	4	4	4	3	1	2	1	1	2	1	1	1	2	3	2	1	2	1	2	2	2	2
2	2	1	2	4	4	4	3	4	4	3	3	4	4	4	3	3	3	3	4	3	4	3	4	5	5	4	5	5	5	1	2	2	1	1	1	2	2	1	2	1	2
1	1	1	2	2	2	2	3	3	3	2	3	2	1	2	3	3	2	3	2	2	3	2	3	4	4	4	1	5	5	2	2	2	2	2	1	2	2	1	2	1	1
1	1	1	2	4	5	4	3	4	3	4	4	3	3	4	3	4	3	4	3	4	3	4	3	2	3	2	3	2	2	2	1	1	2	2	2	1	1	1	2	2	2
2	1	1	1	5	5	5	4	3	4	3	3	4	3	4	4	3	4	4	4	3	3	4	4	5	3	2	4	5	4	4	4	3	3	3	3	2	5	4	4	4	2
2	1	1	2	4	4	4	4	4	4	4	3	4	3	4	4	4	3	3	4	3	3	4	4	2	1	2	2	2	2	2	5	2	3	2	2	2	2	2	2	2	2
1	1	1	2	4	5	4	3	4	4	3	4	3	3	3	3	3	4	4	3	4	4	4	3	1	1	1	1	1	1	1	1	1	1	1	1	1	1	1	1	1	1
1	1	1	1	5	5	5	4	3	3	4	4	4	4	4	4	3	4	4	4	3	4	3	3	1	3	2	2	2	3	2	2	2	2	2	2	2	2	2	2	2	3
1	1	1	2	5	5	4	4	3	4	3	3	4	4	3	4	4	3	4	4	3	4	4	4	5	4	5	5	4	5	2	3	3	3	2	2	2	3	2	2	3	3
2	1	1	2	5	4	4	3	4	4	4	4	3	4	4	3	3	4	4	4	3	3	3	3	1	2	1	2	2	1	2	2	3	2	3	3	3	2	2	2	2	2
1	1	1	2	5	5	5	4	3	3	4	3	3	4	3	4	4	3	4	3	3	4	4	3	3	2	2	3	3	3	2	1	1	1	1	2	2	2	2	2	1	1
2	1	1	2	5	5	4	3	3	3	3	3	4	4	4	3	3	3	3	4	4	4	4	3	3	3	3	2	3	2	1	1	1	1	1	1	1	2	1	1	1	1
2	1	1	1	4	4	4	4	4	4	3	3	3	3	3	3	4	4	3	4	4	4	4	4	5	5	5	5	5	5	4	4	5	4	5	5	3	5	4	5	4	3
2	1	1	2	4	3	3	3	4	1	4	3	3	3	3	1	4	3	4	2	4	3	1	3	4	4	5	4	5	5	3	5	4	4	5	5	3	4	4	3	3	4
1	1	1	1	4	5	5	4	4	3	4	4	3	4	3	3	4	3	4	4	3	3	4	3	3	3	2	2	2	2	1	2	2	1	1	1	2	2	1	2	2	1
2	1	1	2	3	3	3	3	3	1	2	3	2	3	1	3	4	4	4	3	2	3	2	1	4	4	4	4	5	4	2	2	2	2	2	2	2	2	2	2	2	2
2	1	1	2	4	4	3	3	4	1	4	1	1	1	4	4	4	4	4	2	2	3	3	4	4	5	5	4	4	5	2	2	2	1	1	1	2	1	1	2	2	2
1	1	1	2	5	5	5	4	4	4	4	4	4	3	3	4	4	3	3	3	4	3	3	3	1	1	1	1	1	1	2	2	1	2	2	1	1	2	2	2	1	2
1	1	1	1	4	4	5	3	3	4	4	4	3	4	3	3	3	4	4	4	3	3	3	4	3	2	3	2	2	2	3	3	3	2	2	2	2	4	3	2	3	3
1	1	1	2	4	4	4	4	3	4	4	3	4	4	3	4	3	3	4	3	3	4	4	3	5	2	1	4	1	5	5	4	4	3	4	3	4	5	3	3	4	3
2	1	1	2	4	5	5	4	3	4	4	4	4	4	3	4	4	3	3	3	3	3	3	3	2	1	1	2	2	2	1	2	2	1	1	1	2	2	1	1	1	1
1	1	1	2	2	1	2	2	4	2	2	3	1	4	1	3	4	3	3	3	1	3	2	3	5	4	4	4	4	5	5	4	5	4	5	5	5	5	5	5	5	4
2	1	1	2	4	3	3	1	3	2	2	3	1	2	1	1	2	1	1	2	1	3	3	3	5	4	4	4	4	5	2	2	1	1	1	1	1	2	2	2	1	1
2	1	1	2	4	4	4	3	3	3	4	3	4	4	4	3	4	4	3	4	4	4	3	3	4	5	3	3	4	1	2	2	2	1	2	1	1	1	1	2	2	2
1	1	1	2	4	4	4	3	3	4	3	3	3	3	4	4	3	4	3	4	4	4	3	4	3	5	4	4	5	3	1	1	1	1	1	1	1	1	1	1	1	1
1	1	1	2	2	1	2	3	3	3	3	3	3	4	3	1	3	2	3	2	2	4	2	2	5	3	4	2	4	5	2	2	2	3	2	2	2	2	3	2	2	2
1	1	1	1	5	4	4	3	3	4	4	3	4	3	4	3	3	4	4	4	4	4	4	4	1	2	2	2	2	2	3	3	3	3	3	3	2	2	2	2	2	2
2	1	1	2	4	5	5	3	3	3	4	3	3	4	4	3	3	3	3	4	4	4	4	3	2	3	3	3	3	3	1	1	1	1	1	1	1	1	1	1	2	1
2	1	1	2	4	4	5	3	3	4	4	4	4	4	4	3	3	3	3	3	3	3	4	4	3	3	3	2	2	3	3	3	4	3	3	3	2	3	3	3	2	3
2	1	1	1	4	4	4	4	3	3	4	3	4	4	4	3	4	4	4	4	3	4	3	4	4	5	5	4	3	5	4	4	4	3	4	3	3	4	3	3	3	4
2	1	1	2	3	4	4	2	1	2	2	1	1	1	1	1	1	1	2	1	1	2	2	1	5	5	3	3	5	5	3	2	2	2	2	2	3	3	2	4	2	3
2	1	1	2	4	3	4	4	3	3	2	2	1	3	3	3	3	3	3	2	2	3	2	3	4	5	5	5	5	5	4	2	2	3	2	2	3	3	3	3	3	3
1	1	1	2	1	3	2	4	4	1	4	4	1	1	2	2	1	4	4	1	2	2	3	4	5	4	4	5	5	4	4	3	5	4	3	3	3	3	5	4	3	3
1	1	2	2	3	4	4	4	4	2	4	4	4	4	4	2	4	4	4	4	1	4	1	1	2	4	3	4	4	2	3	3	2	3	2	3	3	3	3	3	4	3
1	1	1	2	5	5	5	3	4	4	4	3	4	3	4	3	4	3	4	4	3	3	3	4	1	2	2	2	2	2	1	1	1	1	1	1	1	1	1	1	1	1
1	1	1	1	4	3	4	2	3	1	3	4	3	3	4	4	4	4	1	1	2	4	1	4	3	3	2	3	4	2	2	2	2	1	1	3	2	2	2	2	2	2
2	1	1	2	4	4	4	4	3	3	4	4	4	3	4	3	4	3	4	3	3	4	3	3	3	2	3	3	2	2	1	2	2	2	2	2	2	2	2	2	2	2
2	1	1	2	5	4	4	3	4	4	4	4	4	4	3	4	4	3	4	3	3	4	4	3	2	2	2	2	1	2	1	2	2	1	1	2	1	2	2	1	2	2
2	1	1	1	3	2	3	1	4	3	3	4	2	4	4	4	4	4	2	3	3	4	4	2	4	3	1	3	2	5	1	2	2	2	2	1	1	2	1	1	1	1
1	1	1	2	4	4	4	3	4	4	4	3	4	3	4	4	4	4	3	4	4	3	4	3	5	4	5	4	4	4	1	2	2	2	2	2	2	2	2	2	2	2
2	1	1	1	4	4	4	3	4	3	4	3	4	3	3	4	3	3	3	4	4	4	3	3	2	2	2	1	2	1	3	4	2	3	3	3	2	3	3	3	3	2
2	1	1	1	5	5	5	4	4	4	3	3	3	3	3	4	3	3	3	4	4	4	3	3	2	1	2	1	1	2	2	1	1	1	1	1	1	1	1	1	2	1
1	1	1	2	3	3	3	4	3	1	4	1	2	3	2	4	4	3	3	3	4	3	4	4	4	5	5	4	5	5	2	1	1	2	1	1	2	2	1	1	1	1
1	1	2	1	4	4	4	4	3	3	4	4	4	3	4	4	3	4	3	4	3	4	4	4	5	5	5	5	5	5	2	3	2	4	2	2	2	2	2	3	2	2
1	1	1	2	4	3	3	4	3	3	4	1	1	1	2	4	4	2	2	3	4	1	4	4	3	2	2	3	4	2	2	2	2	2	2	2	2	2	3	2	2	2
2	1	1	2	4	4	3	2	4	4	1	2	3	3	2	3	4	2	4	1	4	4	3	2	5	1	3	5	4	2	3	3	4	5	3	3	3	5	3	3	4	4
2	1	1	2	5	5	4	3	3	4	3	4	3	4	4	4	4	4	4	4	3	3	3	4	2	2	2	2	2	2	1	2	2	1	2	2	2	2	1	2	1	1
2	1	1	2	3	4	4	1	4	1	3	3	4	4	2	4	4	1	4	4	3	4	4	3	3	3	3	3	2	2	2	2	3	2	2	2	3	2	3	3	3	2
1	1	1	2	3	3	3	1	3	2	3	1	1	1	2	2	2	3	2	3	1	3	3	2	1	2	5	2	5	5	2	3	2	3	2	3	2	3	4	3	3	3
2	1	1	2	3	2	2	1	3	2	4	2	2	2	2	3	2	3	3	3	3	3	2	2	4	5	5	4	4	4	2	1	2	2	2	2	2	2	3	2	2	2
2	1	1	2	2	2	3	3	4	3	3	2	2	4	1	4	4	4	3	4	4	3	3	4	4	5	5	5	5	5	3	2	3	3	3	4	3	2	3	3	2	2
1	1	1	1	1	2	1	1	2	4	4	4	2	4	4	4	4	3	2	4	1	1	2	2	5	3	2	2	5	2	5	5	5	5	5	5	5	5	4	3	5	5
2	1	1	2	2	1	1	1	1	1	1	1	3	2	1	1	1	2	1	1	1	1	2	2	4	5	1	5	3	1	2	2	2	2	2	2	3	3	3	2	2	2
1	1	2	2	5	4	4	3	4	4	4	4	4	3	3	3	4	4	3	4	3	4	4	3	1	1	1	1	1	1	3	2	2	2	3	2	3	3	3	3	3	3
1	1	1	2	4	5	5	3	4	4	3	4	3	3	3	4	3	3	4	3	4	4	3	4	2	2	3	3	3	3	3	2	1	2	1	2	2	2	2	2	2	2
2	1	1	2	4	4	4	3	4	3	3	4	3	3	4	3	4	3	3	3	3	3	3	4	2	1	2	2	2	2	2	2	2	2	3	2	3	2	3	2	2	3
2	1	1	2	2	3	3	4	4	1	1	4	4	2	2	3	4	3	3	4	1	4	1	1	4	1	5	5	4	4	3	3	3	3	2	2	3	3	4	2	2	2
1	1	1	2	5	5	5	3	3	3	3	4	3	3	3	4	4	4	3	4	4	4	4	4	2	2	2	2	2	2	2	2	3	2	2	2	2	3	3	2	2	3
1	1	1	2	4	4	4	4	4	3	4	3	4	4	3	3	4	4	4	4	4	3	4	3	2	2	3	2	2	3	1	1	2	2	2	2	1	1	1	1	2	2
1	1	1	1	4	5	5	4	3	3	4	3	4	4	3	3	3	4	3	4	4	4	4	3	1	1	1	1	1	1	1	2	2	1	2	2	2	2	2	2	1	1
1	1	1	2	4	5	5	4	4	3	4	3	4	4	3	3	3	4	4	3	4	4	4	4	3	2	2	3	2	2	3	4	3	5	3	4	4	2	3	3	4	3
1	1	1	2	4	3	4	2	2	3	3	3	2	2	2	2	1	3	1	3	2	2	2	2	4	4	5	5	5	5	2	3	3	5	4	4	3	3	5	4	4	3
1	1	1	2	5	5	4	3	4	4	3	3	4	4	4	3	3	4	4	3	3	3	4	4	2	2	2	2	2	2	1	1	1	1	1	1	1	1	2	1	1	1
2	1	1	1	5	4	4	3	3	4	4	4	3	3	3	3	4	4	3	3	4	4	3	4	3	3	2	3	3	3	1	1	2	2	2	2	3	2	2	2	2	2
1	1	1	1	4	3	4	3	1	2	3	4	4	1	4	4	2	2	3	4	2	4	4	4	3	2	5	1	2	5	2	2	2	2	2	3	2	3	3	2	2	3
1	1	1	2	5	5	5	4	4	3	4	3	3	4	4	4	3	4	3	4	4	4	4	3	3	2	3	5	5	5	2	2	2	2	3	3	3	2	2	2	2	2
2	1	1	1	4	5	4	4	4	3	3	3	4	4	3	4	3	3	4	3	3	3	4	3	2	4	3	1	5	4	4	5	4	4	5	5	4	5	4	4	3	4
2	1	1	2	5	4	5	4	3	3	3	3	4	3	3	4	3	3	4	4	3	3	3	3	3	2	2	3	2	3	2	2	2	2	2	3	2	2	2	2	2	2
2	1	1	2	4	4	5	4	4	4	3	3	4	4	4	4	4	3	4	4	4	4	4	3	2	3	3	2	4	3	3	2	3	3	3	2	2	3	3	2	4	2
1	1	1	2	5	5	4	3	4	3	4	4	4	4	3	3	3	3	3	4	3	3	3	4	5	4	4	4	3	4	3	3	3	2	3	3	2	2	3	2	5	3
2	1	1	2	4	4	4	3	3	4	3	3	3	3	3	4	3	3	3	4	3	3	4	4	2	2	2	2	2	3	1	1	2	1	1	1	1	1	1	1	2	1
1	1	1	1	5	5	5	4	4	4	3	3	3	3	4	4	3	3	4	3	3	4	4	3	5	4	4	4	3	4	4	4	3	3	3	4	4	3	4	4	3	3
2	1	1	2	5	5	5	3	3	4	3	3	3	3	3	3	4	3	4	4	4	3	4	3	4	4	5	4	4	5	5	5	5	5	4	5	5	5	4	4	5	5
1	1	1	2	5	4	4	3	3	3	4	4	3	3	4	3	4	4	4	3	3	4	3	4	2	2	1	2	2	2	5	4	2	3	2	4	3	3	2	3	5	2
1	1	1	2	5	5	5	3	4	4	3	3	3	3	4	3	4	3	4	3	3	4	3	4	4	4	5	4	5	5	4	5	3	4	3	2	5	4	5	4	5	3
2	1	1	2	5	5	5	4	4	4	4	3	4	3	4	3	3	4	3	4	4	4	4	3	4	4	3	1	5	3	4	2	2	3	3	3	4	4	3	2	4	3
2	1	1	2	4	4	4	3	3	3	4	3	3	3	4	3	4	3	4	3	3	4	4	4	2	2	2	2	2	2	3	3	2	2	3	2	2	2	3	2	3	2
2	1	1	2	4	4	5	3	3	3	3	3	3	3	3	3	3	4	4	3	3	4	3	4	5	4	4	4	5	4	4	3	4	4	3	5	4	3	4	5	4	4
2	1	1	2	4	4	5	4	4	4	4	3	4	3	4	3	4	4	4	4	4	3	4	4	2	3	2	3	2	2	2	2	2	2	3	2	2	2	3	2	3	1
1	1	1	1	3	3	3	3	3	3	3	4	3	3	3	4	3	2	3	2	3	3	3	2	5	5	4	4	4	5	3	2	3	2	2	2	2	2	1	2	2	2
1	1	1	2	3	3	3	3	1	1	2	3	3	1	1	2	1	2	2	1	2	2	1	1	4	5	4	5	5	4	4	5	4	5	5	4	5	4	5	5	5	5
1	1	1	2	4	4	4	4	3	3	4	4	3	3	4	4	4	4	4	3	3	4	3	3	2	3	2	2	2	2	2	2	3	2	2	2	2	3	2	2	2	3
2	1	2	2	4	4	4	3	4	3	3	3	3	3	3	4	4	3	4	4	3	4	4	4	3	2	3	3	2	4	3	3	3	5	4	3	3	4	3	4	4	5
2	1	1	2	4	4	4	3	4	3	4	3	4	3	3	3	4	4	4	4	4	4	4	3	1	2	2	2	1	1	3	3	3	3	2	3	3	4	3	3	2	3
2	1	1	2	5	5	5	3	3	3	3	4	4	4	3	3	4	4	3	4	3	4	4	4	5	2	5	4	2	1	2	2	1	2	1	2	2	2	2	2	2	2
1	1	1	2	4	4	5	3	3	4	4	4	4	4	3	4	4	4	3	3	4	4	3	3	2	2	2	2	3	2	2	2	2	1	2	4	2	1	2	2	1	2
1	1	1	2	4	3	5	4	4	4	4	4	4	4	4	4	4	4	4	4	4	4	4	4	1	5	4	4	2	5	2	1	1	1	1	1	1	1	1	1	1	1
1	1	2	2	3	3	4	1	4	3	4	3	4	4	4	3	1	1	2	3	2	3	4	4	5	5	4	1	1	2	1	2	1	1	1	2	2	2	2	1	2	1
2	1	1	1	5	4	5	3	3	3	4	3	4	3	4	4	4	4	3	3	4	4	4	3	3	2	2	2	2	3	2	2	2	2	1	1	1	2	1	2	3	2
2	1	1	2	5	4	5	3	4	4	3	3	3	4	4	3	4	4	4	4	4	3	3	4	1	2	1	2	1	2	2	2	3	2	2	1	2	1	1	2	2	2
1	1	1	1	4	4	5	3	3	3	3	4	3	4	3	3	3	4	4	4	3	4	3	3	4	2	5	5	4	2	3	5	4	5	3	5	4	4	5	5	4	3
1	1	1	2	2	3	3	3	3	4	4	4	3	4	4	4	3	4	2	1	2	2	4	2	3	3	3	3	2	3	3	3	5	2	5	3	4	3	3	3	4	3
1	1	1	2	4	5	4	3	3	3	3	3	4	4	3	3	4	4	4	3	4	4	4	3	3	4	5	5	5	5	4	3	2	2	3	2	3	3	2	3	2	3
2	1	1	1	3	4	4	4	1	3	4	4	1	4	3	1	3	2	4	4	4	3	3	3	5	5	5	5	5	4	3	2	2	2	3	2	3	2	3	2	3	2
2	1	1	2	5	5	5	4	3	4	4	3	3	4	4	4	4	3	3	4	3	4	4	4	2	2	2	2	2	2	1	1	1	1	2	2	1	1	2	2	2	1
2	1	1	2	4	4	4	4	4	4	4	4	4	4	3	4	3	4	4	3	3	4	4	4	2	2	2	2	2	2	2	3	3	3	2	3	3	4	3	3	3	2
2	1	1	2	2	2	2	3	3	3	2	2	1	3	2	1	3	3	3	3	3	4	3	2	5	3	5	4	5	5	3	5	3	4	3	4	2	3	3	3	4	3
2	1	1	2	4	4	4	3	4	4	3	3	3	4	4	4	3	3	4	3	4	4	3	4	3	3	4	5	3	5	2	4	3	2	2	2	2	2	3	2	2	3
2	1	1	2	4	4	4	4	3	4	3	4	4	4	3	4	3	3	3	3	4	4	3	3	5	5	5	4	4	5	4	4	4	4	3	3	5	4	3	4	4	3
2	1	1	2	4	4	3	3	4	3	3	3	3	3	3	2	2	3	2	3	3	4	3	3	5	4	4	5	5	5	2	3	3	2	2	2	2	3	3	3	3	2
1	1	1	1	5	5	5	4	4	3	4	4	3	4	4	4	3	3	4	4	3	4	3	4	3	3	3	3	2	2	2	2	2	2	2	2	3	2	2	2	2	2
1	1	1	1	4	5	5	3	3	3	4	3	3	4	4	4	3	4	3	3	4	4	3	4	3	3	3	3	3	2	3	2	4	2	2	3	3	2	4	3	2	3
2	1	1	1	5	5	5	4	4	4	3	4	3	4	3	4	3	4	4	4	4	3	4	4	1	1	1	1	1	1	2	3	2	3	2	2	2	2	3	2	2	3
2	1	1	2	2	3	1	3	2	2	2	3	3	3	1	2	1	3	2	3	2	3	2	3	4	5	4	4	4	5	5	5	5	5	5	5	5	5	4	3	4	4
1	1	1	1	4	4	4	4	3	4	4	4	4	4	3	4	4	4	4	3	4	3	4	4	4	4	5	5	4	4	1	2	1	2	1	2	1	1	1	1	1	1
1	1	1	1	4	4	4	3	3	3	3	3	3	3	3	4	4	3	4	3	4	3	4	4	2	2	1	2	1	1	1	1	1	1	2	1	1	2	2	1	1	1
2	1	1	2	4	3	4	2	2	1	1	1	2	1	2	2	2	2	1	2	1	1	1	2	3	5	4	5	5	4	2	4	4	4	4	4	4	5	4	3	4	4
1	1	1	2	3	1	1	4	2	3	3	2	2	3	3	2	4	2	3	3	3	3	3	2	5	5	4	4	4	4	3	5	4	5	3	3	3	3	4	5	4	5
1	1	1	2	5	4	4	4	3	3	4	3	4	3	3	4	3	4	3	3	4	3	3	3	2	2	2	2	2	1	2	4	4	3	5	3	3	3	3	3	3	3
1	1	1	2	2	3	3	2	2	1	3	1	1	2	3	3	2	3	3	2	3	3	3	3	5	5	4	5	4	4	3	3	3	3	2	3	2	3	4	3	3	3
1	1	1	2	5	4	4	3	3	3	3	3	3	4	3	4	3	4	4	4	3	4	4	3	4	4	4	4	5	4	1	1	1	1	1	1	2	2	1	2	1	2
2	1	1	2	4	5	4	3	4	3	3	3	3	4	3	3	4	3	4	3	3	4	4	3	3	2	2	3	2	3	2	2	2	2	2	2	2	2	1	2	1	2
1	1	1	2	5	4	4	4	3	4	3	4	3	4	4	3	3	3	4	3	3	3	4	3	4	5	1	3	5	5	1	2	1	2	2	2	2	2	2	1	2	2
1	1	1	2	4	4	5	4	4	3	4	3	4	4	3	3	3	4	4	4	4	3	3	3	2	2	3	4	3	2	2	2	2	2	2	2	1	2	2	2	2	2
1	1	1	1	4	4	5	3	3	3	3	4	4	3	4	4	4	4	3	3	4	4	3	4	4	5	5	4	4	4	1	1	1	1	1	1	2	1	1	1	1	1
2	1	1	2	5	5	5	4	4	3	4	4	4	3	4	3	4	4	3	4	4	4	3	4	3	2	2	2	1	2	2	3	2	2	2	3	4	2	2	2	2	2
2	1	2	2	4	4	5	4	3	3	4	3	4	4	4	3	3	3	3	4	3	3	3	4	1	1	1	1	1	1	5	3	2	2	3	5	4	2	4	3	3	2
1	1	1	1	3	4	3	2	4	4	1	3	4	2	3	4	4	1	4	2	4	4	4	4	4	5	5	3	3	2	2	3	3	4	2	4	2	3	3	3	3	2
2	1	1	2	4	3	3	4	4	1	2	4	2	4	2	3	4	3	1	4	4	4	1	4	2	2	4	2	3	3	3	3	2	3	2	3	3	4	4	3	3	2
2	1	1	2	3	2	4	3	3	3	3	2	3	3	2	3	3	1	4	1	4	3	3	3	5	5	4	5	5	5	3	4	3	3	3	5	3	3	2	5	5	3
2	1	1	2	5	5	5	4	4	4	3	4	4	3	4	3	3	3	3	4	3	3	4	3	1	1	2	2	2	1	2	2	3	2	3	2	3	2	2	3	2	2
1	1	1	1	5	5	5	4	4	3	4	3	4	4	3	4	4	3	4	3	4	3	4	3	4	4	5	5	4	5	1	1	1	1	1	1	1	1	1	1	1	1
2	1	1	2	4	4	4	4	4	3	3	3	4	3	3	4	3	4	3	3	3	3	4	4	2	2	3	2	2	3	2	2	2	2	1	1	2	1	2	1	2	1
1	1	1	2	5	3	4	2	4	4	2	3	4	4	4	4	3	4	2	1	2	4	2	4	5	5	5	4	5	4	1	1	1	1	1	1	1	1	1	1	1	1
1	1	1	2	2	3	2	2	1	3	3	3	2	3	2	3	1	3	2	3	3	3	3	3	4	4	5	4	5	5	2	3	2	2	2	4	4	2	2	3	3	2
1	1	1	2	4	5	4	4	3	3	3	4	3	3	3	4	4	3	4	3	4	4	3	4	4	4	5	4	5	4	3	3	4	5	5	5	5	4	4	4	4	4
1	1	1	2	4	4	4	3	4	3	4	4	3	3	4	3	4	3	4	4	3	3	4	3	2	5	4	1	5	2	2	3	2	2	2	2	2	2	2	2	1	2
2	1	1	2	5	4	5	4	3	3	3	4	3	3	3	3	3	3	3	4	3	3	4	4	5	5	5	5	5	5	5	3	5	4	5	5	3	4	5	5	5	5
1	1	1	2	1	4	1	3	3	2	1	3	2	2	2	3	2	3	3	2	3	3	2	1	4	4	4	5	5	5	3	2	2	2	2	3	2	2	2	2	2	2
2	1	1	2	4	4	4	4	3	3	3	4	4	4	4	3	4	4	3	4	3	4	4	3	3	3	2	2	2	2	2	2	2	1	2	2	2	2	2	2	2	2
2	1	1	2	4	4	4	3	4	4	4	3	3	4	3	4	3	4	4	4	4	3	3	4	5	2	2	3	2	5	3	4	2	3	2	3	3	3	3	3	3	4
2	1	1	2	4	4	4	3	3	4	4	3	3	4	3	3	4	4	4	4	4	3	3	4	5	5	4	5	4	5	3	3	4	3	3	2	3	2	2	3	3	2
1	1	2	1	3	3	3	2	3	3	4	3	4	2	3	2	3	2	3	4	3	2	3	3	4	5	1	2	5	4	5	4	4	3	3	2	2	3	3	3	3	4
2	1	1	2	4	4	5	4	3	4	3	4	3	4	4	4	4	4	4	3	4	3	3	3	3	2	2	3	2	2	1	1	2	1	2	1	2	2	2	2	2	1
1	1	1	2	4	4	4	4	4	4	4	3	4	4	3	3	3	4	3	3	4	4	4	4	2	2	2	2	2	1	2	2	2	2	2	2	2	1	3	1	1	2
2	1	1	2	5	4	3	3	3	4	1	4	4	4	3	4	4	1	1	1	1	4	4	2	4	4	5	4	4	4	2	2	3	2	3	2	2	3	3	4	2	2
1	1	1	2	1	2	2	4	4	4	2	1	2	4	3	3	4	4	3	4	2	4	1	3	4	5	2	4	3	3	5	5	5	4	5	5	5	4	5	5	4	5
1	1	1	1	3	3	3	3	3	1	3	3	3	1	4	3	3	2	3	3	3	2	2	2	4	5	5	5	4	5	5	3	5	3	4	3	5	5	5	5	5	4
2	1	1	2	4	5	5	4	3	4	4	3	4	4	3	3	3	4	3	3	3	3	4	3	2	2	1	2	2	2	1	2	2	2	2	1	2	2	2	2	2	2
1	1	1	2	2	1	1	2	3	4	4	3	4	1	4	4	4	4	4	2	3	3	1	1	4	5	5	5	5	5	4	5	5	4	3	4	5	5	5	5	5	5
1	1	1	1	3	3	3	2	4	4	4	3	2	4	3	4	4	3	4	4	1	4	1	4	5	5	5	5	5	4	2	2	2	2	2	2	2	2	2	3	2	3
1	1	1	2	4	5	5	3	4	3	4	3	3	3	4	3	3	4	3	4	3	3	4	4	2	2	2	2	2	2	1	2	1	1	1	1	1	1	1	2	2	1
2	1	1	2	3	4	3	3	3	3	4	3	3	3	3	3	3	3	3	3	2	2	3	2	5	5	3	5	5	5	4	2	4	3	4	3	3	3	3	3	3	4
2	1	1	2	5	4	5	4	4	3	3	3	4	4	3	4	4	3	3	4	3	4	4	3	3	3	3	3	2	2	1	2	2	1	1	2	1	2	2	1	2	2
1	1	1	2	4	4	5	4	3	3	3	4	4	3	3	4	3	4	3	3	4	3	4	3	4	4	5	5	5	5	4	3	3	2	2	2	2	3	3	3	2	2
2	1	2	2	2	3	4	4	3	3	4	2	3	3	3	3	2	3	3	3	3	3	1	3	4	4	5	4	4	5	5	4	5	4	3	3	4	4	4	3	5	5
2	1	1	2	3	3	3	4	4	4	1	4	4	3	4	4	4	2	4	2	4	2	4	1	3	3	3	2	4	2	2	2	3	2	3	2	3	2	2	1	2	2
1	1	1	2	4	4	4	3	3	3	3	3	3	3	4	4	3	4	3	4	4	3	4	3	2	2	3	2	2	1	1	2	2	2	2	1	2	2	1	2	1	1
1	1	1	2	4	4	4	4	3	4	4	4	4	4	3	3	4	3	3	3	3	4	3	3	3	3	3	2	3	3	3	3	4	3	3	2	3	2	2	3	2	3
2	1	1	1	5	4	4	3	4	3	3	4	3	3	3	3	4	4	3	4	3	3	3	4	2	2	2	2	2	1	3	3	3	3	4	3	4	3	4	3	3	4
2	1	1	2	4	3	5	4	4	4	4	4	4	4	4	4	4	4	4	4	4	4	4	4	3	2	3	2	2	2	4	4	4	3	4	4	2	5	2	3	2	3
1	1	1	2	4	4	4	4	4	4	4	4	4	3	3	4	4	3	3	4	3	3	3	3	2	2	2	2	2	3	2	2	2	3	2	2	2	2	3	2	2	2
2	1	1	2	5	5	5	4	4	3	3	4	4	4	4	4	4	4	4	4	3	4	4	4	5	5	5	5	5	5	3	3	4	4	2	3	3	4	2	3	3	4
2	1	1	2	4	3	5	4	2	2	4	4	4	4	2	4	3	3	3	4	4	3	1	4	1	1	1	1	1	1	4	4	3	3	2	4	2	2	3	3	4	3
1	1	1	1	4	4	5	4	3	3	4	3	3	4	4	3	3	3	4	4	3	4	4	3	2	2	2	1	1	1	2	3	3	2	2	3	3	3	3	3	2	2
2	1	1	2	5	4	4	4	4	3	3	3	4	3	3	3	4	4	4	3	3	4	3	3	2	2	2	2	2	2	1	1	1	1	1	1	1	1	2	1	1	1
2	1	1	2	2	2	3	2	2	3	3	2	1	3	3	1	2	3	1	3	3	2	2	3	5	5	5	4	4	4	4	4	5	3	4	4	4	3	4	3	3	4
2	1	1	2	5	4	5	3	4	3	3	4	4	3	3	4	3	4	3	3	4	3	4	4	5	3	2	3	2	4	2	3	5	4	3	3	4	3	5	3	4	4
1	3	2	1	3	3	3	2	3	2	3	3	3	3	3	2	4	3	3	2	4	3	3	1	4	5	4	5	5	4	1	1	2	1	1	2	2	2	2	1	1	1
1	3	3	1	4	4	4	4	3	4	3	3	4	3	3	3	3	4	4	3	3	3	4	3	2	2	2	2	2	2	2	3	4	3	4	3	2	3	3	2	3	3
1	3	3	2	4	5	4	4	4	4	4	3	3	3	4	4	4	4	4	4	4	4	3	3	5	5	5	4	4	4	5	5	3	3	4	4	5	3	4	5	5	5
1	3	2	2	5	4	4	4	3	3	3	3	4	3	3	4	4	4	4	4	3	4	4	4	2	1	1	1	2	2	2	2	2	2	2	2	2	3	2	2	3	2
1	3	2	1	4	5	5	4	4	3	4	4	4	3	4	4	4	3	3	4	4	3	3	3	3	3	5	5	3	3	3	3	3	4	2	4	3	2	3	3	3	2
1	3	2	2	5	5	5	3	4	3	3	4	3	3	3	3	3	4	3	3	4	4	3	4	5	5	5	5	5	5	2	2	2	3	2	3	2	2	3	2	2	2
1	3	3	1	5	5	5	4	3	4	4	3	3	3	4	4	3	4	3	3	4	3	3	3	2	2	2	1	2	1	2	2	1	1	2	2	2	1	2	2	2	1
1	3	2	2	4	4	5	4	3	3	3	4	3	4	3	4	4	3	4	4	3	3	4	4	1	1	1	1	1	1	1	1	1	1	1	1	1	1	1	1	1	1
2	2	1	2	3	4	2	3	3	2	3	3	3	3	3	3	3	3	3	3	4	3	3	1	5	5	1	5	2	1	4	3	3	4	4	3	5	4	3	5	3	2
1	1	1	2	5	4	4	4	4	3	3	3	4	4	4	4	4	3	4	3	4	3	4	4	1	1	1	1	1	1	4	3	3	3	3	2	3	3	2	4	3	3
1	1	1	1	5	5	5	4	3	4	3	3	3	3	4	4	4	4	4	4	4	4	3	4	1	2	1	2	2	2	1	1	1	1	1	1	2	2	1	1	1	1
2	1	1	2	1	3	1	3	3	2	3	3	3	2	3	3	4	1	2	2	1	3	2	2	5	3	3	3	5	2	4	5	5	5	5	4	5	4	5	5	5	4
2	2	1	2	3	2	3	1	2	2	1	2	2	1	1	1	3	1	1	1	2	1	2	1	3	4	4	5	1	5	2	2	2	2	2	2	2	2	2	2	2	2
2	2	1	2	5	5	5	3	3	4	3	3	3	3	4	3	3	4	4	4	4	3	3	3	3	2	2	2	2	2	2	2	1	2	2	1	1	1	1	1	1	1
1	2	1	2	4	4	4	3	3	4	4	4	4	4	4	4	3	4	4	4	4	3	3	3	4	4	5	5	5	4	5	5	3	5	4	4	5	3	4	5	5	4
1	2	1	1	3	2	2	1	3	1	2	1	2	2	2	1	1	1	2	2	2	1	1	1	4	4	4	5	5	4	3	5	3	5	2	4	5	3	4	3	4	3
1	2	2	1	5	5	5	3	4	3	3	3	3	4	3	3	4	4	4	3	4	4	3	4	4	4	5	5	5	4	1	2	2	2	2	1	2	2	1	2	2	2
1	1	1	2	4	5	4	4	4	4	3	4	4	3	4	4	4	4	3	4	3	4	3	4	5	2	3	5	1	2	1	1	1	1	2	1	1	1	1	1	1	1
2	1	1	1	4	4	5	4	3	3	3	3	4	4	3	3	3	4	3	4	3	3	3	4	2	5	4	4	4	5	3	2	2	2	3	2	2	2	3	2	2	3
2	2	1	1	2	3	1	3	3	3	2	3	3	2	2	1	1	2	1	2	3	2	1	1	5	5	5	5	5	4	3	5	5	3	3	5	4	4	4	4	5	3
1	2	1	2	4	4	5	4	3	3	3	4	3	3	4	4	4	3	3	4	3	4	4	3	2	1	2	1	1	2	2	2	2	2	2	2	2	3	3	3	3	2
1	2	1	2	5	5	5	4	4	3	3	3	4	3	4	3	4	4	3	3	4	4	4	3	3	2	2	3	4	3	3	3	4	3	3	2	4	3	3	3	2	3
1	2	1	2	5	5	4	4	4	3	4	4	4	3	4	4	4	3	4	4	4	4	4	3	2	2	2	3	3	5	3	2	3	2	2	2	1	2	2	1	2	2
2	2	1	1	4	4	5	3	3	3	3	3	4	4	4	3	4	3	4	3	4	3	4	3	2	2	3	2	2	2	3	2	2	2	2	3	2	2	2	2	2	3
2	2	2	2	4	5	4	4	3	3	3	3	4	4	3	3	3	3	3	3	3	3	4	3	4	5	4	5	5	4	4	3	2	3	2	3	4	4	2	3	2	3
2	2	2	2	4	5	5	3	3	4	3	3	3	4	3	4	4	3	3	3	4	3	3	3	2	3	3	2	3	3	3	3	4	3	4	3	4	3	4	2	3	3
2	2	2	2	5	4	4	3	4	3	3	4	4	4	3	4	4	4	3	3	3	4	3	4	1	1	1	1	1	1	2	3	2	2	2	2	2	1	2	2	2	2
2	2	1	1	5	5	5	3	4	4	4	4	3	3	3	4	4	3	3	4	3	4	4	3	5	4	5	4	5	5	2	2	2	1	1	2	2	2	2	2	1	1
2	2	2	2	1	3	2	4	3	4	2	4	4	4	3	3	3	2	2	3	1	3	3	4	5	5	5	5	4	5	1	2	2	3	1	1	3	2	2	1	1	2
1	2	1	2	3	1	3	3	4	2	3	1	3	3	3	2	3	3	4	2	2	3	3	4	4	5	5	4	4	4	2	2	2	2	3	1	2	2	2	2	1	2
1	1	1	2	3	3	2	1	1	3	1	1	1	2	3	1	1	1	1	1	1	1	2	1	3	4	5	4	4	3	3	3	3	4	5	3	4	3	5	3	5	5
1	1	1	2	5	5	5	3	4	3	4	4	3	4	3	3	4	3	3	4	3	3	4	3	1	1	1	2	1	1	3	2	2	2	2	2	2	1	2	2	2	2
2	2	1	2	4	4	4	3	4	4	4	3	4	4	3	3	3	4	3	3	4	4	4	3	2	3	3	3	2	2	2	1	2	2	1	2	1	2	2	2	2	2
2	2	1	2	4	5	4	3	4	4	3	3	4	4	3	4	3	4	3	3	4	3	3	4	2	2	1	2	2	2	2	1	2	2	2	2	2	2	2	2	2	1
1	1	2	1	4	4	4	4	3	3	3	3	3	4	4	3	4	3	3	3	3	3	4	4	2	2	1	2	2	2	2	2	1	2	3	2	2	2	2	2	3	2
1	2	2	1	2	2	1	4	3	3	3	4	4	4	3	2	4	3	4	3	4	1	3	4	2	3	3	2	3	3	2	2	3	2	2	2	2	3	2	2	3	2
1	2	2	1	5	4	4	4	4	3	4	3	3	4	3	4	4	4	4	4	4	4	4	4	1	3	5	2	5	3	3	4	2	2	3	3	2	2	2	3	3	2
2	2	1	2	4	4	5	4	4	3	4	4	3	4	3	4	3	3	4	3	4	4	4	4	2	2	2	2	2	2	3	2	3	2	3	3	2	3	3	3	3	2
2	2	1	2	4	4	4	4	3	4	3	4	3	4	4	4	4	4	3	4	3	3	3	4	3	5	4	3	4	5	3	3	3	2	2	3	2	2	3	3	3	2
2	2	1	2	4	4	5	3	4	3	3	4	3	4	3	4	3	4	4	4	3	3	3	4	2	2	2	3	3	3	5	3	4	3	2	3	3	2	3	4	3	3
2	2	1	2	4	4	4	3	4	3	4	4	4	4	3	4	3	4	4	3	3	4	4	3	4	4	1	3	5	4	3	2	5	3	2	3	3	3	3	5	3	3
2	2	1	2	4	5	3	4	4	3	3	3	4	4	3	4	3	4	3	3	3	3	4	4	4	1	5	1	5	3	3	3	4	3	4	3	3	3	3	2	3	3
1	2	1	2	5	5	5	3	3	4	4	4	4	4	4	4	4	3	4	4	3	4	4	3	1	1	1	1	1	1	2	2	2	3	2	2	2	1	2	2	2	2
1	2	1	2	3	4	3	1	2	3	1	1	2	1	2	2	1	1	1	2	1	3	1	1	2	2	2	2	2	2	2	1	2	1	1	1	2	1	1	2	2	2
1	2	2	2	4	4	4	4	3	4	4	3	3	4	4	4	4	3	4	4	3	3	4	3	3	3	2	2	3	2	2	3	3	3	2	2	3	3	5	2	4	2
1	2	2	1	3	4	3	3	3	2	3	2	3	3	3	4	4	3	4	2	3	3	3	3	3	5	5	1	4	3	3	3	3	3	4	5	3	3	5	4	3	4
2	2	2	2	3	4	3	4	1	1	4	4	3	4	4	1	3	4	4	2	1	3	4	4	2	2	2	2	2	2	1	1	1	1	1	1	2	2	1	2	1	1
2	2	1	2	5	4	5	4	4	3	3	4	3	4	3	3	3	4	3	4	3	3	4	4	5	4	5	3	5	5	5	4	4	4	3	3	3	3	5	4	4	4
2	2	2	1	5	4	4	4	4	3	4	3	3	4	3	4	4	4	3	4	4	4	3	4	3	2	2	3	4	2	2	2	2	2	2	3	3	2	2	2	3	3
2	2	1	2	4	5	4	4	4	4	4	4	4	4	3	4	3	4	3	4	3	4	4	4	2	1	1	1	2	2	2	2	2	2	3	2	2	2	2	2	2	2
1	2	2	2	4	4	4	3	4	3	3	3	4	3	3	3	4	4	3	3	4	3	4	4	3	5	5	3	5	5	2	2	2	2	1	2	2	2	2	2	2	1
1	2	3	2	4	5	4	3	3	3	3	4	4	3	3	4	4	4	3	3	3	4	3	3	3	2	3	2	2	2	4	5	4	4	4	3	4	5	2	5	3	4
2	1	1	1	5	4	4	3	3	3	3	4	3	3	3	4	3	4	4	4	3	3	4	3	3	2	2	4	3	5	2	2	2	2	2	2	2	2	1	2	2	2
1	2	2	1	5	5	5	4	4	3	3	3	4	3	3	3	3	4	4	4	4	3	3	4	2	1	1	2	2	1	1	1	1	1	1	1	1	1	1	2	1	1
1	2	3	1	4	3	1	2	2	2	3	4	4	4	4	3	4	3	1	4	4	1	2	4	2	2	3	4	2	3	2	3	2	2	2	2	2	2	3	1	2	2
1	2	2	2	4	3	3	2	2	1	3	2	3	3	3	1	1	3	2	1	1	1	2	3	2	4	5	5	5	1	2	3	5	3	3	3	3	3	4	3	4	4
1	2	2	2	3	3	3	4	3	4	4	4	1	4	1	1	4	2	4	4	3	2	1	4	1	1	1	1	1	1	2	2	2	2	2	1	1	2	2	2	2	2
1	2	1	2	4	5	4	3	4	4	3	4	3	4	4	4	4	4	4	4	4	3	4	3	2	2	2	2	2	1	2	2	3	1	2	2	2	2	2	2	3	2
2	1	1	2	4	4	4	4	3	4	4	3	4	3	3	4	3	4	4	4	4	3	4	3	1	1	1	1	1	1	2	2	2	2	2	2	2	3	1	2	2	3
2	2	1	2	4	4	4	4	4	4	4	4	4	4	4	4	4	4	4	3	4	4	4	4	3	4	2	4	5	5	2	2	2	2	2	2	2	3	2	2	2	2
2	2	2	2	4	4	4	3	3	3	3	2	2	3	3	1	2	3	3	3	3	2	3	3	5	5	4	5	5	5	4	2	3	5	4	4	4	3	5	3	4	3
2	2	1	2	4	4	5	4	4	4	4	4	4	4	4	4	4	4	4	4	4	4	4	4	2	2	2	2	2	2	1	1	1	1	1	1	1	1	1	1	1	1
2	2	2	2	5	5	5	4	4	4	4	4	4	4	4	4	4	4	4	4	4	4	4	4	1	2	2	2	2	1	2	2	1	1	1	2	1	1	1	1	1	2
1	2	1	2	4	5	4	4	4	1	1	4	3	4	1	4	1	2	1	1	4	3	4	4	2	3	2	2	2	3	3	2	2	2	2	3	4	2	2	3	3	2
1	2	1	2	4	4	5	4	4	4	4	4	4	3	4	4	4	4	4	4	4	4	4	4	2	1	1	1	1	1	1	1	1	1	1	1	1	1	1	1	1	1
1	2	1	2	4	5	5	4	4	4	4	4	4	2	4	4	4	4	4	4	4	1	4	3	1	1	1	1	1	1	2	1	2	1	1	1	1	1	1	1	1	2
1	2	2	1	5	5	5	4	4	4	4	4	4	4	4	4	4	4	4	4	4	4	4	4	2	2	2	3	2	2	3	3	2	2	3	3	2	3	3	3	4	3
2	2	2	2	4	5	4	4	4	4	4	4	4	3	4	4	4	4	4	4	4	4	4	4	4	4	5	3	5	5	2	2	2	2	2	3	2	2	3	2	2	2
2	2	2	1	4	4	3	3	3	3	4	4	1	4	4	2	4	3	1	1	4	3	1	4	2	2	3	3	2	2	3	3	4	5	3	3	3	5	3	4	4	5
1	2	2	2	5	4	5	4	4	4	4	4	4	4	4	4	4	4	4	4	4	4	4	4	1	1	1	1	1	1	1	1	1	1	1	1	1	1	1	1	1	1
1	2	2	2	3	3	3	3	3	3	3	2	2	3	4	3	3	2	4	3	3	2	3	3	5	5	5	5	5	5	5	4	5	3	4	5	5	5	3	3	4	5
1	2	2	2	5	5	5	4	4	4	4	4	4	4	4	4	4	4	4	4	4	4	4	4	5	5	5	5	5	4	5	5	5	5	4	4	5	5	4	4	4	5
1	2	2	2	5	5	4	4	4	4	4	4	3	4	3	3	2	4	3	4	4	1	1	4	2	3	2	2	2	1	2	1	2	2	2	2	2	2	2	2	2	2
2	2	1	2	2	1	3	3	3	3	3	3	4	2	3	3	3	3	1	3	3	2	3	4	3	4	4	3	5	5	3	2	5	3	3	3	3	3	4	3	3	4
1	2	2	2	4	3	4	2	3	1	3	3	1	4	4	4	3	2	4	4	4	1	3	2	3	2	3	3	3	3	5	5	4	5	5	4	4	5	3	5	4	5
1	2	1	1	4	5	5	4	4	4	4	4	4	4	4	4	4	4	4	4	4	4	4	4	2	2	3	2	2	3	1	1	1	1	1	1	1	1	1	1	1	1
4	2	2	2	4	4	4	4	4	4	4	4	4	4	4	4	4	4	4	4	4	4	4	4	2	2	2	2	2	2	2	1	2	2	1	2	2	1	1	1	2	1
2	2	1	2	5	4	4	4	4	4	4	4	4	4	4	4	4	4	4	4	4	4	4	4	2	2	2	3	2	3	2	1	4	2	3	2	2	2	2	2	2	2
2	2	1	2	4	3	3	3	3	3	4	4	3	2	2	2	2	3	3	3	3	3	3	3	5	1	5	3	2	4	2	3	3	3	3	3	3	3	3	2	3	3
1	2	1	2	5	5	5	4	4	4	4	4	4	4	4	4	4	4	4	4	4	4	4	4	2	2	2	3	2	2	1	1	1	1	1	1	1	1	1	1	1	1
2	2	1	2	5	4	4	4	3	4	4	1	3	4	4	2	4	2	4	4	4	4	4	1	2	2	2	2	2	2	2	2	2	2	2	2	2	2	3	2	2	2
2	2	1	2	4	3	4	3	2	2	3	3	3	2	3	1	2	3	2	3	2	3	3	3	2	2	1	2	2	1	3	4	4	5	5	4	5	4	5	3	4	4
2	2	1	2	4	4	4	4	4	4	4	4	4	4	4	4	4	4	4	4	4	4	4	4	2	2	2	1	1	1	2	2	2	2	2	3	2	3	2	2	3	2
2	3	2	2	5	5	4	4	4	4	4	4	4	4	4	4	4	4	4	4	4	4	4	4	1	1	1	2	1	1	1	1	1	2	2	1	2	2	1	1	2	1
2	3	2	2	5	4	4	4	4	4	4	4	4	4	4	4	4	4	4	4	4	4	4	4	1	3	5	5	5	1	3	2	3	3	1	3	2	3	3	2	3	2
2	3	2	2	4	4	4	3	1	1	4	4	4	3	2	4	3	4	4	4	4	3	3	1	1	1	1	1	1	1	1	2	1	2	2	2	3	2	2	2	2	2
2	1	1	1	4	4	3	1	3	4	3	2	1	2	3	4	4	3	3	2	4	1	4	4	1	2	1	1	1	1	4	3	5	5	3	5	4	5	4	5	5	3
2	3	2	2	1	3	2	2	2	4	1	3	2	1	3	2	3	2	1	3	3	1	3	3	1	1	1	1	1	1	3	2	2	2	2	3	2	3	2	2	2	2
2	3	2	2	5	4	5	4	2	4	1	3	3	3	4	4	4	3	3	2	4	4	2	4	2	2	3	3	2	2	5	5	5	4	5	5	5	5	3	5	5	5
1	3	3	2	4	4	4	4	4	4	4	4	4	4	4	4	4	4	4	4	4	4	4	4	2	2	2	3	2	2	2	2	1	2	1	2	2	3	2	2	2	2
2	3	2	2	5	5	4	1	2	1	4	4	4	4	4	4	4	4	4	3	3	3	3	2	3	5	1	4	5	1	2	2	2	2	2	2	3	2	2	2	2	2
1	3	2	2	4	4	4	2	4	4	3	1	4	4	4	4	3	4	3	1	4	4	1	4	5	1	4	4	5	2	2	3	4	2	4	3	4	3	3	3	3	3
1	3	2	2	4	3	4	3	1	2	2	3	1	3	4	4	2	4	4	3	4	4	3	4	1	5	5	1	1	5	2	2	2	2	2	2	2	2	2	2	2	2
2	1	1	2	3	3	3	4	4	3	4	4	4	4	3	4	4	4	4	4	4	4	4	4	4	2	3	3	2	2	1	1	1	1	1	1	1	1	1	1	1	1
2	1	1	2	4	4	4	2	1	1	1	1	1	2	2	1	2	1	2	1	1	1	1	2	2	2	3	2	2	2	3	3	5	5	4	3	4	3	4	3	3	2
2	1	1	2	3	3	3	1	4	2	1	4	2	4	4	2	1	4	4	1	2	4	4	3	2	2	4	3	3	2	3	3	3	2	3	3	2	2	3	2	2	2
2	1	1	1	4	4	5	4	4	4	4	4	4	4	4	4	4	4	4	4	4	4	4	4	2	2	2	2	2	2	1	1	1	1	1	2	2	1	1	1	1	2
1	1	1	2	4	4	2	4	4	4	4	4	4	4	4	4	4	4	4	4	4	4	4	4	2	2	3	2	2	2	2	1	1	2	1	1	1	1	2	1	1	1
2	1	1	2	4	3	4	2	1	1	2	1	2	1	3	1	2	2	2	2	2	2	3	2	2	3	3	4	5	4	2	2	1	2	2	1	2	2	2	1	1	1
1	1	1	2	5	4	5	4	1	2	3	4	1	4	1	3	4	1	4	3	2	4	1	4	1	1	1	1	1	1	1	1	1	1	2	1	1	1	2	1	1	2
1	1	1	2	2	2	3	4	4	3	3	2	3	1	2	2	3	2	3	3	2	2	3	3	3	3	2	3	2	4	3	4	4	4	4	4	3	4	5	4	3	3
1	1	1	2	4	4	4	4	4	4	4	4	4	4	4	4	4	4	4	4	4	4	4	4	2	3	2	3	3	2	3	2	1	2	2	3	4	2	2	2	2	2
1	1	1	1	4	4	4	4	4	4	4	4	4	4	4	4	4	4	4	4	4	4	4	4	3	3	4	5	5	5	2	1	2	2	1	2	2	2	1	1	2	2
1	1	1	2	4	4	4	4	4	1	4	4	4	4	4	2	3	4	4	3	4	2	4	4	3	2	3	3	3	2	3	4	2	3	3	3	2	3	4	3	2	4
1	1	1	2	3	3	2	4	4	4	4	4	1	4	4	4	4	3	4	4	4	1	4	4	2	3	2	5	3	3	2	2	2	2	1	2	2	1	2	1	1	1
1	1	1	2	4	3	3	4	4	3	4	4	4	4	4	4	4	4	4	2	4	1	3	4	1	1	2	1	1	2	1	1	1	2	2	1	1	2	2	1	1	1
2	1	1	2	4	4	4	3	4	2	3	4	4	3	3	2	2	3	3	3	1	2	2	1	3	2	1	2	1	2	1	2	2	2	1	2	2	2	1	2	2	1
2	1	1	2	5	5	5	4	4	4	4	4	4	4	4	4	4	4	4	4	4	4	4	4	1	1	1	1	1	1	2	2	2	2	2	2	2	1	2	3	2	1
1	1	1	2	3	2	2	2	1	2	3	3	3	3	1	3	2	2	3	1	3	3	1	2	1	2	2	3	2	2	2	1	2	2	3	2	1	1	2	2	2	1
1	1	1	2	2	1	1	4	3	3	4	2	4	2	2	2	3	1	4	3	3	2	3	3	5	5	5	5	1	2	1	1	2	1	2	2	1	2	1	2	1	2
1	1	1	2	1	2	2	1	4	2	2	1	2	3	2	1	1	2	1	1	1	1	1	3	2	3	2	3	2	5	2	2	3	3	3	2	3	2	2	2	2	2
1	1	1	1	4	4	3	4	4	4	4	4	4	4	4	3	3	4	4	4	4	4	4	4	1	1	2	1	1	2	3	4	3	3	3	3	3	3	2	3	2	2
1	1	1	1	3	3	2	2	3	3	2	1	4	1	4	4	4	4	4	1	3	2	4	4	2	2	2	2	2	3	3	4	3	5	3	3	3	3	4	4	2	5
2	1	1	2	4	4	5	2	1	1	1	1	1	4	1	1	1	1	3	1	1	1	1	2	2	3	2	3	2	2	2	2	2	2	2	2	3	1	2	2	2	2
2	3	2	2	2	3	3	4	4	4	4	4	4	4	4	4	4	4	4	4	4	4	4	4	1	1	1	1	1	1	3	3	2	2	4	3	2	3	3	2	2	3
2	3	2	1	3	3	4	1	3	1	3	1	4	4	2	4	3	1	4	4	3	4	4	3	1	2	2	2	2	2	3	3	3	4	3	2	4	5	3	5	3	4
1	3	2	2	4	4	4	3	1	1	2	1	2	2	1	1	1	2	2	2	2	2	2	2	3	2	3	2	2	2	1	2	2	2	2	2	1	2	2	2	2	2
2	3	2	2	4	4	4	3	2	3	2	2	3	3	3	3	3	3	3	3	2	3	3	2	4	5	4	5	3	3	4	4	3	4	2	4	4	2	1	2	3	3
1	3	3	2	3	3	4	4	4	4	4	4	4	4	4	4	4	4	4	4	4	4	4	4	5	4	5	4	4	5	2	2	3	2	3	3	3	3	1	3	2	2
1	1	1	1	4	3	3	4	4	4	4	4	4	4	4	4	4	4	4	4	4	4	4	4	3	1	5	4	2	5	2	3	3	2	2	2	4	3	3	2	3	4
1	1	1	2	4	3	3	3	3	3	3	3	3	4	2	3	4	3	2	3	4	3	3	1	1	1	2	1	1	1	5	3	5	5	4	3	3	4	4	4	5	4
1	1	1	2	4	4	4	4	4	4	4	4	4	4	4	4	4	4	4	4	4	4	4	4	2	2	3	3	2	2	2	1	2	2	2	2	2	2	2	2	2	2
1	1	1	2	4	3	3	4	4	4	4	4	4	4	4	4	4	4	4	4	4	4	4	4	3	2	3	2	2	2	4	3	4	5	3	4	4	4	4	3	4	3
1	1	1	1	2	1	3	2	1	4	1	4	4	4	1	4	4	3	4	2	2	1	1	4	4	3	2	2	2	2	3	3	3	4	4	5	3	3	3	4	4	4
1	1	1	2	5	5	5	4	4	4	4	4	4	4	4	4	4	4	4	4	4	4	4	4	3	2	3	5	2	2	2	3	1	2	2	3	2	2	1	2	2	2
2	1	1	2	4	5	4	3	4	4	4	4	4	4	4	4	4	4	4	4	4	4	4	4	2	2	2	2	2	3	1	1	1	2	2	2	1	2	1	2	2	1
2	1	1	2	4	4	5	4	4	4	4	4	4	4	4	4	4	4	4	4	4	4	4	4	2	2	1	2	2	2	2	2	2	2	2	2	3	2	2	3	3	2
2	1	1	2	5	5	5	4	4	4	4	4	4	4	4	4	4	4	4	4	4	4	4	4	2	1	2	1	2	2	1	1	2	1	1	1	1	1	1	1	1	1
1	1	1	2	5	5	5	4	4	4	4	4	4	4	4	4	4	4	4	4	4	4	4	4	1	1	1	1	1	1	1	1	1	1	1	1	1	2	1	1	1	1
2	1	1	2	4	3	4	4	4	4	4	4	4	4	4	4	4	4	4	4	4	4	4	4	3	2	3	2	2	2	3	2	2	2	2	2	2	2	2	3	2	2
1	3	3	2	3	4	3	4	4	1	4	4	4	3	4	4	4	4	1	3	1	2	4	4	4	5	4	4	5	4	3	5	3	3	2	3	2	3	3	2	3	2
1	3	3	2	4	5	5	1	2	4	1	3	4	1	1	2	4	3	4	2	1	4	4	4	2	1	1	1	2	1	4	3	3	4	2	3	3	3	3	2	3	3
2	3	3	2	4	5	4	4	4	4	4	4	4	4	4	4	4	4	4	4	4	4	4	4	2	2	2	1	1	2	4	3	4	4	4	3	4	3	5	5	4	3
2	3	3	2	5	4	4	4	4	4	4	4	4	4	4	4	4	4	4	4	4	4	4	4	2	2	2	2	1	2	1	2	1	1	2	2	1	1	1	1	1	2
2	3	3	2	4	4	4	4	4	2	4	2	4	4	4	3	4	4	4	4	4	1	4	2	2	2	1	2	1	2	1	1	1	1	1	1	1	1	1	1	1	1
2	3	3	2	3	1	2	2	2	3	3	1	3	3	3	3	2	1	3	1	2	2	2	3	1	1	2	2	1	2	3	3	5	5	4	3	4	4	4	4	3	5
1	3	2	1	2	2	2	2	1	4	4	4	4	4	4	3	3	3	4	3	4	4	3	4	5	5	1	3	2	2	4	3	3	4	3	3	2	3	3	4	3	5
1	3	2	2	4	3	4	1	4	1	4	4	4	2	4	2	4	4	4	2	4	4	4	4	2	2	2	2	2	2	2	1	1	1	1	1	1	1	1	1	1	1
1	3	2	1	4	3	4	4	4	4	4	4	4	4	4	4	4	4	4	4	4	4	4	4	1	1	2	1	1	2	2	1	1	2	1	1	2	2	1	1	1	2
2	1	1	1	2	3	3	4	3	3	3	3	3	3	3	4	4	3	3	3	3	2	3	1	5	3	4	4	5	4	3	2	3	3	3	3	3	4	2	4	2	2
2	1	1	2	4	3	3	2	1	1	4	4	4	4	4	3	3	3	4	4	2	4	4	2	2	2	2	2	1	2	1	1	1	1	1	1	1	1	1	1	1	1
2	1	1	2	2	3	2	4	2	4	4	4	1	4	2	4	4	4	4	4	1	4	4	4	3	3	2	3	3	2	3	2	2	2	2	2	2	3	2	2	2	2
2	1	1	1	3	2	1	1	4	3	4	4	4	4	2	3	1	2	4	2	3	1	3	1	2	1	4	5	1	5	5	5	5	5	5	5	5	5	3	4	5	5
1	1	1	2	4	4	5	4	4	4	4	4	4	4	4	4	4	4	4	4	4	4	4	4	1	1	1	1	1	1	1	1	1	1	1	1	1	1	1	1	1	1
2	1	1	2	4	4	5	4	4	4	4	4	4	4	4	4	4	4	4	4	4	4	4	4	2	3	3	2	4	3	2	2	2	2	2	2	2	2	2	2	2	3
2	1	1	2	4	4	4	2	2	3	3	3	3	1	3	2	2	3	3	3	3	3	2	3	1	1	1	1	1	1	2	2	2	1	2	2	2	2	2	2	2	2
1	1	1	2	4	3	4	4	4	4	4	4	4	4	4	4	4	4	4	4	4	4	4	4	4	1	4	1	5	4	1	2	1	1	1	2	3	2	2	2	2	2
1	1	1	2	3	3	3	1	3	2	1	1	2	1	2	3	1	2	2	1	1	1	2	3	1	1	1	1	2	1	1	1	1	1	1	1	1	1	1	1	2	1
1	1	1	2	3	4	4	4	4	4	3	4	1	2	4	4	3	2	1	1	4	4	2	4	2	1	2	1	2	2	3	3	3	3	3	2	3	3	5	3	3	3
1	1	1	2	5	5	5	4	4	4	4	4	4	4	4	4	4	4	4	4	4	4	4	4	2	1	2	1	1	1	1	1	1	1	1	1	1	1	2	1	1	1
2	1	1	2	4	4	5	4	4	4	4	4	4	4	4	3	4	4	4	4	4	4	4	4	2	2	2	2	2	2	2	2	2	2	2	2	2	2	2	1	2	2
1	1	1	2	2	2	2	4	4	4	4	4	4	4	4	4	4	4	3	4	4	4	4	4	2	4	5	5	2	1	3	5	4	4	5	5	4	5	5	5	5	5
1	1	1	2	4	4	4	1	1	1	1	2	3	3	1	2	1	1	1	1	1	1	1	2	2	2	2	2	2	2	2	2	2	2	3	1	2	2	2	2	2	2
2	1	1	2	5	5	5	4	4	4	4	4	4	4	4	4	4	4	4	4	4	4	4	4	1	1	1	1	1	1	2	2	2	2	2	2	2	2	2	2	1	2
2	1	1	2	4	3	4	2	2	1	3	4	2	3	1	1	3	3	3	2	2	1	1	2	3	4	5	3	5	4	4	5	5	5	5	5	4	5	4	5	4	5
2	1	1	2	4	5	5	4	4	4	4	4	4	4	4	4	4	4	4	4	4	4	4	4	2	2	2	2	2	2	1	1	1	1	1	1	1	1	1	1	1	1
1	1	1	2	4	4	3	4	3	3	3	1	3	2	3	3	3	3	2	2	1	3	1	2	1	2	3	2	1	2	4	3	5	5	5	4	5	5	5	4	5	4
2	1	1	2	2	2	2	4	4	4	4	4	4	4	4	4	4	4	4	4	4	4	4	4	3	2	2	3	3	3	1	2	1	2	1	1	2	1	1	1	2	2
2	1	1	2	4	4	4	1	1	1	2	1	1	1	1	1	3	1	1	1	1	3	2	2	5	5	5	5	3	4	3	3	3	5	4	3	3	3	2	3	3	4
2	1	1	1	4	5	4	2	3	3	3	2	2	3	3	2	2	3	3	3	2	3	3	3	2	2	2	2	2	2	2	1	2	1	2	1	1	2	1	1	1	2
2	1	1	2	4	5	4	1	3	4	4	4	3	1	4	4	4	2	4	4	2	3	4	4	3	2	4	3	3	2	2	2	3	2	2	2	2	2	2	2	2	2
1	1	1	2	5	4	4	3	2	4	3	3	3	1	1	3	2	2	2	3	2	3	3	2	2	1	2	2	1	1	1	2	2	2	1	2	2	2	1	2	2	2
1	1	2	2	3	3	4	4	1	2	4	4	4	3	4	2	4	4	4	3	1	4	2	2	3	3	3	3	2	2	2	2	2	2	2	1	2	2	1	2	2	2
1	1	1	2	4	4	3	3	3	3	3	4	2	3	3	2	3	4	2	2	2	3	3	3	1	3	3	3	5	5	2	2	2	3	2	2	2	3	3	2	3	2
1	1	1	2	4	4	4	1	1	2	1	1	1	2	2	2	1	1	3	2	1	2	1	1	3	3	2	2	2	3	4	4	2	2	5	4	3	3	4	2	5	2
1	2	1	2	4	4	4	4	4	4	4	4	4	4	4	4	4	4	4	4	4	4	4	4	1	1	1	1	2	1	2	2	3	2	2	2	2	2	2	2	2	2
1	2	1	2	2	3	3	1	1	3	4	2	1	2	1	3	3	3	3	1	2	1	2	2	2	2	2	1	2	2	3	2	2	3	2	2	3	2	3	3	2	3
2	2	1	2	1	2	2	4	4	3	4	4	4	4	4	4	4	4	4	1	4	2	4	1	4	5	5	5	5	5	3	4	3	3	4	5	5	4	5	4	4	4
2	2	1	2	3	3	2	2	2	2	3	3	2	3	2	3	3	3	1	2	3	3	3	3	2	3	3	2	2	3	2	2	1	1	2	2	1	2	1	1	1	2
2	2	1	2	4	4	4	3	1	1	3	1	3	2	3	3	3	3	3	2	1	3	3	3	5	4	5	4	5	4	2	2	2	2	2	3	2	2	2	2	3	2
2	2	1	2	4	3	4	4	4	4	4	4	4	4	4	4	4	4	4	4	4	4	4	4	2	4	5	1	5	5	2	2	2	3	2	2	2	2	2	2	1	2
2	2	1	2	1	1	2	1	1	1	2	2	2	3	3	1	1	3	1	2	2	3	2	2	1	4	5	3	4	3	3	4	3	4	4	3	3	4	5	4	3	4
2	2	2	1	5	5	5	3	1	3	2	4	4	4	4	4	4	4	4	1	4	4	2	4	3	2	3	2	3	3	3	4	4	2	2	3	2	3	3	2	3	2
1	2	2	1	3	3	3	1	1	4	4	1	4	4	3	4	4	4	4	1	4	2	4	4	1	1	1	1	1	1	2	1	2	2	1	2	2	2	1	2	2	2
1	1	2	1	4	4	4	4	4	3	4	3	4	4	1	4	4	4	3	4	2	2	4	3	2	3	2	4	2	2	3	3	3	2	2	2	3	2	3	2	2	2
1	2	2	1	2	1	2	4	2	1	2	2	3	3	2	2	4	3	2	3	2	1	3	1	3	5	5	2	1	4	3	4	3	4	4	3	3	3	2	3	3	3
2	2	1	2	4	3	4	4	4	4	4	4	4	4	4	4	4	4	4	4	4	4	4	4	1	1	1	1	2	2	3	2	1	2	1	2	2	2	2	2	2	3
2	2	1	2	4	2	3	4	4	4	4	4	4	4	4	4	4	4	4	4	4	4	4	4	2	2	2	2	2	2	3	3	5	3	5	5	3	5	3	3	4	3
1	1	1	2	3	3	4	4	4	4	4	4	4	4	4	4	4	4	4	4	4	3	4	4	3	5	5	3	1	4	2	2	2	2	2	2	1	2	1	2	1	2
1	1	1	2	2	3	3	3	4	3	1	3	2	3	2	3	3	2	3	3	3	2	3	3	5	5	5	5	5	5	5	5	4	4	4	4	5	3	4	3	5	4
1	2	1	2	5	5	5	3	4	4	1	1	4	4	1	4	4	4	4	4	4	3	4	3	1	1	1	1	1	1	5	4	2	3	5	2	3	4	4	4	3	5
2	2	2	2	4	4	4	4	4	4	4	4	4	4	4	4	4	4	4	4	3	4	4	4	4	2	2	2	2	3	2	2	2	2	3	3	1	2	2	2	2	2
2	2	1	1	4	1	3	3	2	2	2	2	2	2	3	3	3	3	3	2	3	3	3	3	1	3	1	5	4	4	1	2	2	2	2	2	2	2	2	2	2	3
2	2	2	2	3	4	3	1	3	3	3	2	2	2	2	1	2	3	2	2	1	1	2	1	4	5	5	3	5	5	4	3	3	4	4	5	4	4	5	4	4	5
2	2	2	2	3	3	3	3	4	4	4	2	3	3	4	4	4	2	1	3	4	4	4	4	5	5	2	2	4	1	3	2	2	2	2	2	2	3	3	2	3	2
2	2	2	2	3	1	2	3	4	1	2	3	4	1	4	4	4	4	4	4	4	4	3	4	5	5	4	4	4	5	2	2	2	1	1	1	2	2	1	1	2	1
2	2	1	1	4	3	3	2	3	3	2	2	2	2	4	3	1	3	3	1	3	2	3	2	2	2	3	2	3	3	2	2	3	3	2	3	4	3	3	2	4	4
1	2	1	2	5	5	5	4	4	4	4	4	4	4	4	4	4	4	4	4	3	4	4	4	2	2	1	2	2	2	1	2	1	2	1	1	1	2	1	1	1	2
1	2	1	2	4	5	4	4	4	4	4	4	4	4	4	4	4	4	4	4	4	4	4	4	2	2	1	1	1	2	1	1	1	1	1	1	1	1	1	1	1	1
1	2	1	2	3	2	2	1	1	2	1	1	1	2	1	1	3	1	2	1	1	2	1	2	5	1	2	2	4	5	4	2	3	2	2	2	2	3	2	2	4	2
2	2	1	1	1	3	2	4	4	4	4	4	4	4	4	4	4	4	4	4	4	4	4	4	5	5	5	5	5	5	3	3	2	2	3	3	4	3	3	2	4	4
2	1	1	1	3	3	3	4	4	4	4	4	4	4	4	4	4	4	4	4	4	4	4	4	2	2	2	1	2	2	3	5	4	4	2	3	3	4	5	3	3	3
1	2	1	2	5	4	5	1	1	2	1	2	1	1	1	1	1	1	2	2	1	2	1	1	2	2	3	2	3	3	2	2	2	2	3	2	3	2	2	2	1	2
1	2	2	1	4	4	3	4	4	4	4	4	3	4	4	4	4	4	4	4	4	4	3	4	2	2	2	2	2	3	2	2	1	2	1	1	1	2	1	1	2	2
1	2	1	1	5	5	5	4	4	4	4	4	4	4	4	4	4	3	4	4	4	4	4	4	1	1	1	1	2	2	2	2	2	3	2	2	2	2	3	2	2	2
1	2	1	2	4	4	4	4	4	3	2	2	4	4	3	4	1	1	4	4	4	2	4	4	2	1	2	2	2	2	2	2	2	2	1	1	1	1	2	1	1	1
2	2	1	2	4	4	4	3	3	4	4	1	4	1	4	4	2	3	4	1	4	2	4	4	5	4	4	3	4	1	2	2	2	2	2	2	2	2	3	2	2	2
2	2	1	2	4	4	4	4	4	4	4	4	4	4	4	4	4	4	4	4	4	4	4	4	2	2	3	3	2	2	1	1	1	2	1	1	1	1	1	1	2	2
2	1	1	2	2	2	3	3	1	2	4	4	3	3	1	4	3	4	4	1	2	4	2	2	2	2	2	2	2	2	1	1	1	1	1	1	1	1	1	1	1	1
1	1	1	1	4	5	5	2	2	4	4	1	1	1	3	4	2	1	4	4	4	4	1	4	2	2	2	2	2	2	2	3	2	2	2	3	2	5	4	2	2	3
1	1	1	2	3	3	1	4	4	4	4	4	4	4	4	4	4	4	4	4	4	4	4	4	5	3	5	5	5	5	3	2	5	3	3	2	3	3	2	3	3	3
2	1	1	2	3	3	4	4	4	4	4	4	4	4	4	4	4	4	4	4	4	4	4	4	2	2	2	2	2	2	3	4	3	3	3	3	3	4	4	3	3	3
1	3	2	2	5	5	5	4	4	4	4	4	4	4	4	4	4	4	4	3	4	4	4	4	2	1	1	1	1	1	5	5	4	4	4	4	3	4	5	5	5	4
1	3	3	1	4	3	3	3	3	2	3	3	4	4	1	4	2	3	3	3	3	3	3	2	5	2	2	3	2	3	3	2	3	3	2	3	2	3	3	2	2	3
1	3	2	2	3	3	3	4	4	4	3	4	3	4	4	4	4	4	4	4	4	4	4	4	3	5	5	5	5	5	2	2	1	2	1	2	2	2	2	2	2	2
1	3	2	1	5	4	5	4	4	4	4	4	4	4	4	4	4	4	4	4	4	4	4	4	2	1	2	2	2	2	2	4	4	3	2	2	2	2	2	3	3	3
1	3	2	2	4	3	3	3	4	4	3	2	3	4	3	2	3	3	3	1	2	3	2	3	1	2	2	2	2	2	2	2	2	3	3	3	2	3	3	3	2	3
1	3	3	2	3	3	4	4	4	4	2	4	2	4	3	4	2	4	4	4	1	4	4	2	3	3	3	2	2	2	4	3	3	3	5	3	3	3	3	5	4	3
1	3	3	1	1	3	2	4	4	4	4	4	4	4	4	4	4	4	4	4	4	4	4	4	2	3	2	2	3	2	2	2	2	3	2	2	1	2	2	2	3	3
1	3	2	1	2	3	2	1	1	2	1	2	1	2	2	3	3	1	2	1	3	2	1	2	5	2	3	5	2	5	3	5	5	4	5	5	5	5	5	5	5	5
2	1	1	2	4	3	2	4	4	4	4	4	4	4	4	4	4	4	4	4	4	4	4	4	2	2	3	2	2	3	3	2	2	2	2	2	2	3	2	2	3	2
2	1	1	2	5	5	5	4	3	4	2	4	3	4	1	1	4	3	4	1	4	4	4	2	2	2	2	2	2	2	3	3	2	2	3	2	3	4	2	2	2	2
2	1	1	2	4	4	4	2	4	4	1	3	4	3	4	1	2	4	4	4	4	4	4	4	3	2	2	3	2	3	2	2	2	2	2	2	2	3	2	2	3	2
1	1	1	1	5	5	5	4	4	4	4	4	4	4	4	4	4	4	4	4	4	4	4	4	2	2	2	3	2	3	1	1	2	1	1	2	2	1	1	1	2	2
2	1	1	2	5	5	4	2	4	4	4	4	3	4	4	3	4	1	2	4	4	3	1	4	2	1	1	1	1	1	2	2	1	2	2	2	2	1	2	3	2	2
2	1	1	2	4	4	5	4	4	4	4	4	4	4	4	4	4	4	4	4	4	4	4	4	1	2	1	1	1	1	2	2	2	3	2	2	2	2	2	1	1	1
1	1	1	2	2	1	1	3	3	3	3	3	3	4	3	3	4	1	3	3	2	3	2	3	3	2	2	3	2	2	1	1	1	1	1	1	1	1	1	1	1	1
2	1	1	2	4	3	3	2	4	3	4	3	4	4	2	4	4	4	1	4	2	4	4	4	2	2	2	2	2	2	2	2	2	2	2	2	3	1	2	2	2	3
2	1	1	1	2	1	3	4	1	4	3	4	4	2	1	4	3	1	1	3	2	2	4	4	5	5	5	5	5	5	2	2	2	2	3	3	2	3	2	2	3	2
1	1	1	2	4	4	4	4	3	4	2	2	3	3	3	3	2	3	3	2	3	3	2	3	1	2	2	2	2	2	3	2	3	2	2	2	2	2	2	3	2	3
1	1	1	2	3	3	1	4	2	3	4	3	3	4	4	3	1	4	4	4	2	1	4	3	2	1	1	1	1	2	3	3	5	5	2	4	3	3	2	2	3	2
2	1	1	2	1	1	3	2	3	3	2	3	1	1	1	2	1	2	1	2	2	3	1	2	4	4	3	3	5	5	2	2	3	2	2	2	2	4	2	2	2	2
2	1	2	2	5	5	5	4	4	4	4	4	4	4	4	4	4	4	4	4	4	4	4	4	2	2	2	2	3	2	2	1	2	1	1	1	1	2	1	1	1	2
1	1	1	2	5	5	5	4	4	4	4	4	4	4	4	4	4	4	4	4	4	4	4	4	2	3	2	2	2	2	2	3	2	2	2	2	2	3	2	4	3	2
2	1	1	2	3	4	4	2	1	2	2	1	1	2	2	1	2	1	1	2	3	2	1	1	3	2	3	2	2	2	3	2	2	2	3	2	2	2	2	2	2	3
2	1	1	2	4	3	4	2	3	3	4	4	3	3	2	4	4	4	4	3	4	4	3	3	1	1	1	1	1	1	3	3	3	2	2	2	2	3	2	2	3	3
1	1	1	2	3	2	2	3	3	2	3	3	3	4	3	4	2	3	2	2	2	2	4	3	4	5	3	5	4	4	3	4	4	4	2	3	4	4	4	3	3	4
2	1	1	1	5	4	4	4	4	4	4	4	4	4	3	4	4	4	4	4	4	4	4	3	3	3	3	3	3	2	1	2	3	2	2	2	2	3	2	2	2	2
1	1	1	2	2	2	3	3	3	4	3	3	3	3	2	3	4	2	2	1	2	4	4	1	3	3	3	3	2	3	3	3	4	3	2	2	2	3	3	2	3	3
2	1	1	2	3	3	4	4	1	4	4	4	4	4	4	4	4	3	1	4	4	4	1	4	4	5	5	4	4	3	3	3	5	3	3	5	2	3	3	4	4	5
2	1	1	2	5	5	5	4	4	4	4	4	4	4	4	4	4	4	4	4	4	4	4	4	1	1	1	1	1	1	1	2	1	2	2	1	2	1	1	2	1	2
2	1	1	2	3	4	4	4	4	1	1	3	4	2	3	2	4	4	4	3	1	4	3	4	2	2	2	3	3	2	2	1	2	2	2	2	2	2	2	2	2	2
2	1	1	2	4	4	5	1	1	1	1	3	2	3	1	1	2	1	2	2	1	2	2	1	5	5	4	5	5	5	2	2	3	2	3	3	3	2	2	2	2	2
2	1	1	2	4	4	4	4	4	4	4	3	4	4	4	4	4	4	4	4	4	4	4	4	5	5	5	5	5	5	3	2	2	2	2	3	2	2	2	2	2	3
2	1	1	2	4	4	4	3	4	4	2	4	4	1	3	2	1	4	4	4	1	1	4	3	2	2	1	2	2	1	2	2	2	2	2	2	2	2	2	2	2	2
1	1	1	2	3	3	4	3	2	2	2	1	2	2	3	3	2	1	1	2	3	3	3	1	3	3	3	3	2	2	3	3	3	3	3	3	2	3	3	3	3	3
2	1	1	2	3	4	4	4	4	2	4	4	4	4	1	1	4	4	2	4	1	1	4	4	1	1	1	1	1	1	1	1	1	1	1	1	1	1	1	1	1	1
2	1	1	2	4	4	5	4	4	4	4	4	4	4	4	4	4	4	4	4	4	3	4	4	3	2	2	3	5	2	1	2	2	2	2	2	2	1	2	2	2	1
1	1	1	2	1	2	4	4	2	3	3	3	2	2	3	1	3	3	3	3	2	2	4	3	5	4	5	5	5	5	1	2	2	2	3	2	2	2	2	2	2	2
1	1	1	2	5	5	4	2	4	4	4	3	4	4	3	4	4	1	3	1	4	4	4	4	1	2	1	1	1	2	1	1	1	1	1	1	1	1	1	1	1	1
1	1	1	2	1	1	2	2	4	4	4	1	3	4	4	3	4	1	4	4	4	4	4	4	5	5	5	5	5	5	5	3	5	5	4	5	4	4	4	5	5	5
1	1	1	2	4	4	3	1	3	1	4	4	3	3	3	3	4	4	3	4	2	4	3	2	5	5	5	5	5	5	3	3	3	2	3	2	3	2	3	2	3	3
2	1	1	2	5	5	5	3	4	2	4	1	4	3	4	1	4	4	4	1	4	3	4	2	2	2	2	2	2	2	2	2	1	2	3	3	2	2	2	2	2	2
1	1	2	1	3	1	2	4	4	4	4	4	4	3	4	4	4	4	4	4	4	4	4	4	5	2	5	4	4	1	2	1	2	2	2	2	2	2	1	2	1	2
2	1	1	1	5	5	5	3	4	1	1	4	4	4	3	2	4	2	4	4	1	4	2	4	3	2	2	2	3	3	2	3	3	2	3	4	2	2	4	4	3	4
2	1	1	2	3	4	3	4	2	4	4	4	4	2	4	4	4	4	4	1	2	3	4	3	2	2	1	1	2	2	1	1	2	2	2	2	2	1	1	2	2	1
2	1	1	2	4	4	5	4	4	4	4	4	4	4	4	4	4	4	4	4	4	4	4	4	1	2	2	2	2	2	3	2	2	3	2	2	3	2	3	3	4	2
2	1	1	2	2	1	3	1	3	4	3	3	3	3	4	2	3	2	2	2	1	2	3	3	5	2	4	1	5	3	3	2	3	3	3	3	3	3	3	4	4	2
1	1	1	2	2	4	3	1	3	2	2	3	1	2	2	3	3	4	1	3	3	2	3	1	4	4	5	5	5	4	2	2	2	3	2	2	2	2	2	1	2	3
1	1	1	1	5	5	5	4	4	4	4	4	4	4	3	4	4	4	4	4	4	4	4	4	2	3	4	2	3	2	1	1	1	2	1	1	1	1	1	1	1	1
2	1	1	2	2	3	2	1	2	3	4	4	4	4	4	3	1	4	1	3	4	1	1	4	5	5	5	3	2	3	3	3	2	2	3	3	3	2	4	5	2	2
2	2	1	1	5	5	4	4	4	4	4	4	4	4	2	1	4	1	1	4	1	4	4	2	1	1	2	1	2	1	2	2	2	2	2	2	1	2	2	2	2	2
2	1	1	2	4	4	5	4	4	4	4	4	4	4	4	4	4	4	4	4	4	4	4	4	4	5	4	5	4	5	1	1	1	1	1	1	1	1	1	1	1	1
1	1	1	1	3	3	3	4	4	1	1	4	3	1	1	3	4	4	2	4	1	2	1	2	1	1	1	1	1	1	2	3	2	3	2	3	2	2	3	3	2	3
2	1	1	2	4	4	4	2	4	1	1	4	4	3	1	4	4	4	4	1	1	4	1	4	2	2	2	2	2	2	4	2	3	2	2	2	3	2	2	2	4	4
1	1	1	2	4	4	4	1	3	4	4	4	1	4	1	3	3	1	4	4	4	4	3	2	2	3	3	3	2	2	3	4	4	4	5	3	4	4	3	3	3	4
1	1	1	2	4	4	4	4	4	4	3	4	1	1	4	2	4	4	2	1	3	1	4	4	5	4	5	5	5	5	2	2	2	2	2	3	2	2	2	3	3	3
1	1	1	2	5	5	5	4	2	4	3	2	3	2	3	3	3	3	3	3	3	1	1	3	2	1	2	2	2	1	1	2	1	1	1	2	2	1	2	1	1	1
1	1	1	2	4	4	4	2	2	3	1	2	3	2	2	2	3	1	2	3	1	3	2	1	1	1	1	1	2	1	1	1	2	2	2	2	2	1	1	1	2	2
1	1	1	2	3	3	3	3	2	1	2	2	1	1	1	1	3	2	2	2	1	3	1	3	4	5	5	4	4	4	5	5	5	4	3	3	5	4	3	3	3	4
2	1	1	1	4	4	5	4	4	4	4	4	4	4	4	4	4	4	4	4	4	4	4	4	2	2	2	3	2	2	1	1	1	1	1	1	1	1	1	1	1	1
2	1	1	1	4	4	4	4	4	1	2	4	4	4	3	4	4	2	4	4	2	4	4	1	3	2	2	3	3	2	3	2	4	2	3	3	3	2	2	3	3	2
2	1	1	1	2	2	2	4	3	4	3	3	2	4	4	4	4	2	4	3	1	4	3	4	4	4	1	5	5	4	2	2	3	2	2	3	3	2	3	2	3	3
1	1	1	2	1	2	1	4	4	4	4	4	4	3	4	4	2	4	4	4	4	4	1	1	1	5	2	5	5	2	3	2	4	4	5	4	3	4	2	4	3	4
1	1	1	1	4	4	4	4	3	4	1	4	1	4	4	1	4	4	4	4	4	1	2	4	1	2	2	2	2	2	2	2	2	2	2	2	2	2	2	2	2	2
1	1	1	2	4	4	4	1	1	3	3	4	3	2	2	1	1	3	2	2	3	1	3	3	2	2	2	2	2	2	2	2	2	2	2	2	2	2	2	2	2	2
1	1	1	2	1	3	1	4	4	4	4	3	4	1	4	2	3	2	3	2	1	4	4	4	5	5	3	4	4	5	4	3	3	3	3	4	3	2	2	3	3	2
2	1	1	2	4	4	4	1	4	2	1	4	3	4	4	3	3	4	1	3	4	1	4	4	2	1	2	3	2	3	2	1	2	1	2	2	2	2	1	1	2	2
2	1	1	2	3	3	3	4	4	4	4	4	4	4	4	4	4	4	4	4	4	4	4	4	3	2	2	3	3	2	1	1	1	1	1	1	1	1	1	1	1	1
2	1	1	2	4	4	4	4	4	4	4	4	4	4	3	4	4	4	4	4	4	4	4	4	2	2	2	3	1	2	2	2	2	2	3	2	3	3	3	3	1	2
2	1	1	1	3	4	3	3	4	3	4	1	2	4	4	2	4	2	4	1	1	4	4	1	3	3	3	3	2	2	2	2	2	1	2	2	1	1	2	2	2	2
1	1	1	2	4	4	4	2	4	4	4	1	3	3	3	4	4	4	4	4	4	4	4	2	1	1	2	1	2	2	2	3	1	2	3	2	3	2	2	2	2	1
2	1	1	2	3	2	3	3	2	3	4	2	3	2	3	3	1	3	2	2	2	3	2	3	2	2	3	2	2	2	3	5	4	5	5	5	5	5	5	5	4	5
2	1	1	2	4	4	4	4	4	4	4	4	4	4	4	4	4	4	4	4	4	4	4	4	2	1	1	2	2	2	3	2	2	2	3	4	3	4	2	3	3	2
1	1	1	1	2	1	1	2	1	2	4	3	4	1	2	4	2	1	4	1	4	4	4	1	2	2	2	2	2	2	4	3	5	4	5	3	3	5	3	5	4	2
1	1	1	2	4	4	4	3	4	3	4	4	4	1	4	4	2	4	3	2	3	4	1	1	5	5	4	3	5	5	3	3	2	3	2	2	2	3	3	2	3	3
1	1	1	1	3	2	3	2	3	1	1	2	2	1	2	2	3	2	4	1	3	1	4	2	2	5	4	2	3	2	3	4	3	3	2	3	4	2	3	2	3	3
1	1	1	1	4	4	3	4	3	4	3	2	2	4	3	4	3	1	4	3	4	4	4	4	2	5	4	1	4	2	3	3	2	2	2	2	2	2	2	2	2	2
2	1	1	2	5	5	5	4	3	4	4	1	3	1	1	4	4	3	4	4	4	4	2	2	2	2	2	2	1	2	2	2	2	2	2	2	1	2	2	2	2	2
2	1	1	2	3	2	3	4	4	4	4	4	4	4	4	4	4	4	4	4	4	4	4	4	1	4	4	3	3	4	3	3	2	2	2	2	2	3	2	2	2	2
2	1	1	2	4	4	4	3	3	4	2	3	3	4	3	3	3	2	3	3	2	3	2	3	1	1	2	2	2	2	5	4	4	5	4	4	4	5	5	4	4	3
2	1	1	1	4	3	4	4	4	4	4	4	4	4	4	4	4	4	4	4	4	4	4	4	2	2	2	1	1	2	1	2	1	1	1	2	1	2	2	2	1	1
2	1	1	2	5	5	5	4	4	4	4	4	4	4	4	4	4	4	4	4	4	4	4	4	2	3	2	2	2	3	1	1	1	1	1	1	1	1	1	1	1	1
1	1	1	2	5	5	4	4	4	4	4	4	4	4	4	4	4	4	4	4	4	4	4	4	2	3	5	5	1	3	2	2	2	2	2	2	3	2	2	2	2	2
1	1	1	2	3	3	3	4	4	4	4	4	4	4	4	4	4	4	4	4	4	4	4	4	5	5	5	2	5	1	3	4	4	3	4	5	3	4	4	4	4	5
1	1	1	2	4	4	4	4	2	4	4	2	4	4	4	3	4	4	2	4	4	4	3	4	2	2	2	1	1	2	4	3	3	3	3	3	4	2	4	3	3	5
1	1	1	1	4	5	4	1	2	2	1	2	1	2	1	3	3	2	1	3	3	2	1	3	5	4	5	5	3	3	5	5	5	5	5	3	5	5	5	4	5	4
1	1	1	2	4	4	4	2	1	1	1	2	3	1	1	2	1	2	2	3	1	2	2	1	3	5	3	5	4	4	3	3	4	3	3	3	4	2	3	4	2	3
1	1	1	2	4	4	5	4	4	4	4	3	4	4	4	4	4	4	4	4	4	4	4	4	1	2	1	2	2	1	2	2	2	3	4	2	3	2	4	2	3	3
1	1	1	2	4	4	4	4	4	4	4	4	4	4	4	4	4	4	4	4	4	4	4	4	3	4	2	1	3	5	3	2	4	3	2	2	3	3	2	3	3	3
1	1	1	2	4	4	4	4	4	4	4	4	4	4	4	4	4	4	4	4	4	4	4	4	1	2	2	2	2	2	4	4	4	4	4	3	3	5	4	4	5	3
2	1	1	1	2	2	3	1	4	1	1	1	4	4	4	3	1	4	4	4	3	4	4	4	1	2	1	2	2	3	4	4	4	4	3	5	3	4	4	3	4	4
1	1	1	2	3	3	3	4	4	4	4	4	4	4	4	4	4	4	4	4	4	4	4	4	5	2	1	4	5	2	3	3	2	2	3	3	1	3	2	5	2	2
2	1	1	2	4	4	4	4	4	1	2	3	2	1	3	1	4	4	4	4	4	3	4	4	1	2	2	2	1	2	2	1	2	1	1	2	1	2	2	2	2	1
2	1	1	2	1	2	2	1	3	1	2	1	3	2	2	3	2	2	2	2	1	1	2	2	4	3	4	2	3	5	3	3	2	3	2	2	4	2	3	3	2	3
1	1	1	2	3	4	3	3	3	3	3	4	2	2	3	2	2	3	3	2	4	3	3	3	2	2	2	1	1	1	4	3	4	3	4	2	3	2	3	2	3	3
2	1	1	2	1	3	2	2	1	2	2	3	3	3	3	2	3	2	1	1	2	3	3	3	2	2	2	2	2	2	2	2	2	2	2	2	2	2	2	1	2	3
1	1	2	1	5	4	4	2	4	3	3	4	3	4	4	4	4	4	4	3	2	4	1	3	1	1	1	1	1	1	2	2	2	1	3	2	3	2	2	2	2	2
1	1	1	2	3	4	4	4	1	4	2	4	4	4	4	4	4	4	4	4	3	4	3	4	3	5	5	5	4	5	1	2	2	2	2	2	1	2	2	1	1	2
2	1	1	2	4	1	1	1	1	1	1	1	1	2	3	2	1	2	1	3	3	2	1	1	2	1	3	5	5	4	4	4	4	4	4	3	5	3	3	3	5	5
2	1	1	2	3	4	3	4	3	4	4	2	4	1	4	1	4	4	3	4	4	4	4	3	5	3	3	3	1	3	4	2	5	5	5	3	3	3	5	4	5	3
2	1	1	2	4	5	3	3	4	3	1	3	3	3	2	3	3	3	3	3	2	1	3	3	2	2	2	3	2	3	3	3	3	3	4	5	5	3	3	5	4	3
2	1	1	2	4	4	4	4	4	4	4	4	4	4	4	4	4	4	4	4	4	4	4	4	1	2	1	2	2	2	3	2	2	2	2	2	2	1	2	2	2	2
2	1	1	2	2	2	2	1	2	1	1	1	1	1	2	2	1	2	1	2	1	1	1	1	3	5	4	4	3	5	4	3	5	5	3	5	4	3	3	5	5	5
2	1	1	2	5	4	3	4	4	4	4	3	1	4	2	4	4	1	4	3	3	1	4	4	2	4	4	2	2	3	2	3	3	4	3	2	3	3	3	4	3	2
2	1	1	2	2	2	1	1	4	3	4	4	4	4	4	2	4	4	4	3	4	2	1	1	2	2	2	3	3	3	3	2	3	2	2	3	4	3	3	2	3	3
1	1	2	2	4	4	3	4	3	4	1	3	4	4	2	4	4	3	4	4	4	2	4	4	5	5	4	5	4	4	4	4	5	5	4	4	4	5	3	5	4	3
2	1	1	1	3	2	3	3	2	3	3	2	3	2	2	3	2	3	3	3	2	3	4	2	4	4	3	5	5	5	4	5	3	5	5	5	4	4	5	5	5	5
2	1	1	2	5	5	5	4	4	4	4	4	4	4	4	4	4	4	4	4	4	4	4	4	1	2	2	1	1	1	3	2	2	2	2	2	2	2	2	2	2	2
1	1	1	2	1	3	1	4	4	4	3	3	3	4	4	4	1	1	1	4	2	1	4	1	5	4	4	5	3	4	3	2	4	2	2	4	3	5	2	4	3	3
2	1	2	2	3	3	3	4	4	4	4	4	4	4	4	4	4	4	4	4	4	4	4	4	4	5	4	5	2	2	2	2	2	2	2	2	3	2	2	2	1	2
1	1	1	2	4	3	4	4	4	4	4	4	4	4	4	4	4	4	4	4	4	4	4	4	4	4	1	3	5	2	3	2	3	4	3	3	3	3	4	2	5	4
1	1	1	2	2	1	1	3	3	4	3	3	3	3	3	4	3	2	3	3	2	3	1	2	3	5	4	5	3	3	2	3	3	3	2	3	3	3	3	3	3	3
2	1	1	2	4	4	4	4	4	2	3	3	4	4	4	3	2	1	2	4	4	3	2	4	5	4	3	5	4	3	3	4	3	3	4	4	4	2	3	4	3	4
1	1	1	2	4	4	4	4	1	3	4	4	4	4	4	4	4	4	1	4	4	4	1	4	5	4	5	5	5	4	3	3	5	2	3	4	3	4	3	3	3	3
1	1	1	2	5	4	4	4	4	4	4	4	4	4	4	4	4	4	4	4	4	4	4	4	2	2	2	2	3	2	1	1	1	1	1	1	1	1	1	1	1	1
1	1	1	2	4	4	3	4	3	1	4	3	1	1	4	4	3	4	4	1	3	4	4	1	3	3	3	3	2	3	2	1	2	2	3	2	2	1	2	2	2	2
2	1	1	2	4	3	4	4	4	3	4	3	4	1	1	2	4	1	2	4	3	4	1	4	2	2	5	5	1	4	2	3	2	2	2	3	1	3	3	2	2	3
2	1	1	2	3	4	4	4	4	4	4	4	3	2	2	4	3	4	4	4	4	4	3	4	2	2	2	2	2	1	2	2	2	2	1	1	2	2	1	2	1	2
1	1	1	2	2	1	2	4	4	3	4	1	3	1	4	4	4	4	4	4	1	1	4	4	2	5	1	3	3	4	2	2	2	2	2	3	3	2	3	2	2	2
2	2	2	2	5	5	5	1	1	4	4	4	4	4	4	4	4	1	4	4	4	2	1	4	1	1	2	1	1	1	1	1	2	2	2	1	2	2	2	2	1	2
2	2	2	2	5	5	5	4	4	4	4	4	4	4	4	4	4	4	4	4	4	4	4	4	2	1	1	1	1	1	2	2	3	2	2	2	2	2	1	2	2	2
2	2	2	2	4	4	5	4	4	4	4	4	4	4	4	4	4	4	4	4	4	4	4	4	5	4	4	3	4	3	2	2	2	2	1	2	2	2	1	2	2	2
2	2	1	2	4	4	4	2	4	2	1	1	2	1	4	4	2	1	4	2	4	4	4	4	5	5	5	5	5	5	2	1	2	2	2	2	2	1	2	2	1	2
1	1	2	2	4	2	4	2	4	1	4	3	3	4	2	3	3	3	3	3	2	3	3	3	5	4	5	5	3	4	3	3	3	2	5	5	3	3	3	3	3	4
1	1	2	2	4	5	5	4	4	4	4	4	4	4	4	4	4	4	4	4	4	4	4	4	2	2	3	3	4	3	2	1	1	1	1	1	1	1	1	2	1	1
1	1	2	2	5	5	5	4	4	4	4	4	4	4	4	4	4	4	4	4	4	4	4	4	5	4	4	5	3	1	1	2	1	2	2	2	1	1	1	1	2	1
1	2	2	2	5	4	5	2	3	4	1	2	2	3	4	4	4	4	1	4	4	3	1	2	5	5	5	5	5	5	2	3	1	2	2	2	2	2	2	2	2	2
1	2	1	2	4	5	5	4	4	4	4	4	4	4	4	4	4	4	4	4	4	4	4	4	1	1	1	1	1	1	2	1	1	2	2	2	1	1	2	1	3	2
2	2	1	2	3	1	2	4	1	4	4	1	4	4	2	4	3	1	2	4	4	1	1	4	4	5	4	2	2	5	1	1	1	1	2	1	1	1	2	1	1	2
1	1	1	2	2	2	2	4	4	4	3	3	3	1	3	1	1	3	4	4	1	4	2	4	3	1	2	2	2	2	2	2	1	2	2	2	2	2	2	1	2	2
1	1	2	2	5	5	5	4	4	4	4	4	4	4	4	4	4	4	4	4	4	4	4	4	1	1	2	1	2	1	1	2	2	1	2	2	2	1	1	2	1	2
2	1	1	2	4	3	4	4	4	1	4	2	2	4	4	4	4	4	4	4	1	4	4	3	3	2	2	2	1	2	5	3	3	3	4	3	5	3	5	3	5	3
1	1	2	2	5	5	5	4	4	4	4	4	4	4	4	4	4	4	4	4	4	4	4	4	1	2	2	2	1	2	3	4	4	5	4	4	4	4	5	3	4	4
2	1	1	2	4	4	4	2	4	1	2	3	2	4	4	1	2	4	3	4	4	4	1	4	4	5	1	5	5	3	2	2	3	3	2	2	2	3	3	2	2	2
2	2	2	2	4	4	4	1	1	1	2	1	1	1	1	2	1	1	2	2	1	1	1	2	5	3	1	2	4	3	2	2	2	2	3	2	1	2	2	1	2	2
2	2	1	2	3	4	4	4	4	4	4	4	4	4	4	4	4	4	4	4	4	4	4	4	1	2	2	1	2	1	1	1	1	1	1	1	1	1	1	1	1	1
2	2	1	2	5	5	4	4	4	4	4	4	4	4	4	4	4	4	4	4	4	4	4	4	2	2	2	2	2	2	1	1	1	1	1	1	1	1	1	1	1	1
1	1	2	2	4	5	5	4	4	4	4	4	4	4	4	4	4	4	2	2	2	4	4	1	2	1	1	2	1	1	1	1	1	1	1	1	1	1	1	1	1	1
1	2	1	2	5	5	5	2	1	1	1	1	2	2	2	2	2	2	1	2	1	1	1	2	2	2	2	2	2	2	5	4	4	5	5	5	5	5	3	5	5	5
2	1	1	2	4	2	3	4	4	3	2	3	4	3	2	3	3	3	3	3	2	2	3	3	2	2	2	1	1	2	5	5	5	5	4	4	4	5	4	4	3	4
1	1	1	2	3	4	3	3	1	1	3	3	2	2	3	2	3	1	2	1	2	1	1	2	2	2	2	2	2	2	2	2	2	2	2	2	2	2	2	2	2	2
1	2	1	2	4	4	4	1	3	3	1	3	2	3	2	2	3	3	2	3	2	3	2	3	2	2	2	3	2	3	3	2	2	2	2	2	2	2	2	2	2	2
2	2	2	2	4	3	4	4	4	4	4	4	3	4	4	4	4	4	4	4	4	4	4	4	1	2	1	2	1	1	3	2	3	3	3	2	3	3	3	3	2	3
2	2	1	2	4	4	4	4	4	4	4	4	4	4	4	4	4	4	4	4	4	4	4	4	2	1	1	1	2	2	1	2	1	1	1	1	1	1	1	1	1	1
2	2	3	2	3	3	4	3	4	4	3	3	2	2	3	2	3	3	3	3	2	2	2	3	5	5	5	5	5	5	3	5	5	3	4	5	5	4	4	4	5	5
2	2	2	2	5	4	4	1	4	1	4	2	3	4	4	2	4	3	4	2	4	1	4	4	2	2	2	2	2	1	1	2	2	2	2	2	1	1	1	2	1	1
1	1	1	2	5	4	4	2	4	4	3	4	3	4	4	4	2	4	4	4	2	4	4	3	2	1	2	2	1	2	4	5	5	3	4	4	4	4	4	4	4	5
1	1	1	2	4	4	4	4	4	4	4	4	4	4	4	4	4	4	4	4	4	4	4	4	1	2	2	2	1	1	4	3	4	3	5	3	3	4	2	3	4	2
1	1	1	2	4	3	3	4	1	1	4	4	1	2	4	1	2	4	4	4	1	4	2	2	1	1	5	5	4	5	5	3	4	3	3	3	5	4	3	5	5	4
1	1	1	2	5	5	5	1	3	4	4	1	4	4	4	4	4	1	4	4	4	4	4	4	2	2	3	2	2	2	2	1	2	2	2	2	1	1	1	1	2	1
2	1	1	2	2	3	3	4	2	2	2	2	2	1	3	1	2	3	2	2	3	3	2	2	2	2	2	2	2	2	3	3	4	3	3	4	3	3	4	4	3	5
2	1	1	1	5	5	5	4	4	4	4	4	4	4	4	4	4	4	4	4	4	4	4	4	2	2	2	2	2	2	2	1	2	1	3	2	2	2	3	1	2	2
1	1	1	2	4	3	4	4	4	4	1	2	4	1	3	3	3	4	4	1	4	4	4	4	3	3	2	2	2	2	3	3	3	3	3	3	2	4	3	2	3	3
1	1	1	2	3	4	3	1	2	1	3	2	1	1	2	1	1	1	1	2	1	2	3	1	1	1	1	1	1	1	2	2	2	2	2	2	1	2	2	2	2	2
1	1	1	2	2	1	2	3	3	1	2	2	1	2	2	2	2	3	3	3	3	3	3	2	4	5	5	5	4	4	4	4	4	5	4	4	3	5	4	4	5	4
1	1	1	2	5	5	5	1	3	3	2	3	3	2	2	1	2	3	3	3	3	2	2	2	3	3	2	5	4	5	3	4	4	2	4	3	5	4	5	3	4	3
1	1	1	2	4	4	4	4	4	4	4	4	4	4	4	4	4	4	4	4	4	4	4	4	2	1	5	1	4	5	1	2	2	1	1	2	2	1	2	1	1	2
2	1	1	2	4	4	4	4	2	4	4	2	1	4	4	1	2	4	4	4	3	4	4	4	5	5	4	5	5	5	5	5	5	5	3	5	5	4	5	4	5	4
2	1	1	2	3	1	1	4	2	3	4	4	4	1	2	4	1	2	4	1	3	4	4	2	2	1	1	1	2	1	4	4	3	5	4	5	4	3	5	3	4	3
1	1	1	1	3	3	4	3	3	3	2	3	4	2	3	3	2	1	3	3	4	3	2	3	2	2	2	2	3	3	2	2	3	5	3	3	3	3	4	5	3	4
1	1	1	1	3	4	4	1	4	3	4	2	4	4	2	4	4	4	4	4	4	2	4	4	2	3	2	2	2	3	1	1	1	1	1	1	1	2	1	1	1	1
1	1	1	1	5	3	4	2	3	2	2	3	3	3	4	3	2	2	3	3	2	2	3	3	2	2	2	2	2	2	2	2	2	2	2	2	2	2	2	1	2	2
2	1	1	2	5	4	5	4	4	4	4	4	4	4	4	4	4	4	4	4	4	4	4	4	1	1	1	1	1	1	2	2	2	2	2	2	2	2	2	2	2	2
2	1	1	2	5	4	5	4	4	4	4	4	4	4	4	4	4	4	4	4	4	4	4	4	2	3	2	3	2	2	2	1	2	2	2	1	2	2	2	2	2	1
2	1	1	1	4	5	4	4	4	4	4	4	4	4	4	4	3	2	4	4	2	1	4	3	2	1	2	2	2	2	1	2	1	1	1	1	1	1	1	1	1	2
2	1	1	1	4	4	3	3	4	1	1	4	3	2	4	4	4	4	1	3	2	1	1	4	2	1	2	2	2	1	2	3	3	3	2	3	2	2	2	3	3	2
2	1	1	2	5	5	5	4	4	4	4	4	4	4	4	4	4	4	4	4	4	4	4	4	2	1	2	1	1	1	2	2	2	2	3	2	1	2	2	2	2	3
2	1	1	2	5	5	5	4	4	4	4	4	4	4	4	4	4	4	4	4	4	4	4	4	1	1	1	1	1	2	2	1	1	2	1	1	1	1	2	1	1	1
1	1	1	2	4	4	4	4	4	3	4	4	4	3	4	4	3	2	1	4	2	4	4	4	2	1	2	1	2	2	4	3	4	4	3	4	2	3	3	3	2	4
2	1	1	1	3	3	3	4	4	4	4	4	4	4	4	4	4	4	4	4	4	4	4	4	3	2	3	3	2	2	2	3	3	2	2	2	2	2	2	2	2	2
1	1	1	2	4	5	4	2	2	3	3	3	3	2	3	3	1	3	2	2	3	3	3	3	3	1	4	5	2	4	2	4	4	5	4	4	4	4	4	4	4	3
1	1	1	2	1	3	2	2	4	2	3	2	1	1	3	2	2	2	1	3	1	3	2	3	4	2	3	3	5	1	2	1	2	2	2	2	2	2	2	3	1	2
2	1	1	2	4	3	2	3	1	1	4	4	3	4	2	1	4	4	4	3	1	3	4	3	2	3	3	3	2	2	5	5	5	4	5	5	4	4	5	4	5	4
1	1	1	2	4	4	4	2	3	3	3	3	3	3	3	2	3	2	3	3	4	3	1	3	2	2	2	2	2	3	3	5	4	4	4	5	5	5	5	5	4	4
1	1	1	2	4	4	4	4	1	4	4	2	4	4	4	2	2	4	1	3	1	4	2	4	2	2	1	2	2	1	1	2	2	1	2	1	2	2	2	2	2	1
2	1	1	2	4	4	2	4	4	4	4	4	4	4	4	4	4	4	4	4	4	4	4	4	1	1	1	1	1	1	1	1	1	1	1	1	1	1	1	1	1	2
1	1	1	2	4	4	4	4	4	4	4	4	4	4	4	4	4	4	4	4	4	4	4	4	5	2	4	2	2	5	2	2	2	2	2	2	2	2	1	2	2	2
1	1	1	2	4	5	1	4	4	4	4	4	4	4	4	4	4	4	4	4	4	4	4	4	1	1	1	2	1	1	2	2	3	3	3	3	2	2	2	2	3	3
1	1	1	2	4	4	4	3	2	4	1	2	4	3	4	2	4	4	1	4	3	3	2	4	4	4	4	4	3	5	1	1	1	1	2	2	2	1	2	1	2	2
1	1	1	1	2	1	2	3	1	1	3	3	3	1	2	2	1	1	1	1	2	3	2	3	2	2	3	3	1	3	3	2	2	3	2	2	2	2	2	2	2	2
1	1	1	1	4	4	4	4	4	4	3	3	2	4	2	4	4	4	4	2	4	4	4	1	2	2	2	2	2	3	2	2	2	2	2	3	2	2	2	2	2	3
1	1	1	1	1	3	3	3	1	3	3	3	3	1	3	2	3	3	3	1	3	2	1	2	3	2	2	3	2	2	1	1	1	1	1	1	1	1	1	1	1	1
1	3	2	2	4	4	5	4	4	4	4	4	4	4	4	4	4	4	4	4	4	4	4	4	1	1	1	1	1	1	3	2	2	2	3	3	3	3	3	3	3	2
2	1	1	2	5	5	5	4	4	4	4	4	4	4	4	4	4	4	4	4	4	4	4	4	2	2	2	2	2	2	1	1	1	1	1	1	1	1	1	1	1	1
1	1	1	2	4	4	4	3	1	1	2	1	2	1	2	2	1	1	1	1	3	2	1	2	2	2	3	2	2	2	3	3	2	2	3	2	2	2	2	2	2	2
2	1	1	2	3	4	4	4	4	4	4	4	4	4	4	4	4	4	4	4	4	4	4	4	2	2	2	2	2	2	5	5	5	3	5	5	5	4	5	5	5	5
1	1	1	2	3	4	4	3	3	3	3	4	3	2	3	3	4	3	3	3	2	1	3	1	1	1	1	1	1	1	3	4	3	2	3	3	5	3	4	3	4	3
2	1	1	1	4	4	4	3	2	4	4	1	1	4	4	4	1	1	4	4	4	4	2	4	1	2	2	2	2	2	2	1	1	2	1	2	1	1	2	1	2	2
2	1	1	2	5	4	4	4	4	4	4	4	4	4	4	4	4	4	4	4	4	4	4	4	1	1	1	1	1	1	2	2	3	2	3	1	3	3	3	2	2	3
1	1	1	2	3	2	4	4	4	4	4	4	4	4	4	4	4	4	3	4	4	4	4	4	2	1	2	2	2	2	1	1	1	1	1	1	1	1	1	1	1	2
2	1	1	2	3	4	4	4	4	4	4	4	4	4	4	4	4	4	4	4	4	4	4	4	1	1	1	2	1	1	1	2	1	1	1	1	1	1	2	1	1	1
2	1	1	2	3	2	2	3	4	4	3	3	3	3	2	1	3	1	3	3	3	3	3	2	2	3	4	2	3	4	4	3	3	4	4	4	5	3	3	3	2	4
2	1	1	2	3	3	3	4	4	4	4	4	4	4	4	4	4	4	4	4	4	4	4	4	5	5	5	3	5	5	3	3	3	3	3	3	3	3	3	4	3	3
2	1	1	2	1	1	2	1	2	2	3	1	1	2	1	2	1	3	2	1	3	3	3	3	5	5	5	3	5	4	2	2	2	2	2	2	2	2	2	2	1	2
2	1	1	2	4	4	3	4	4	4	4	4	4	4	4	4	3	4	4	4	4	4	4	4	2	1	3	5	4	5	5	4	2	4	4	5	3	4	5	4	3	2
2	1	1	2	1	3	3	3	2	2	3	3	3	3	3	3	4	3	3	2	2	3	3	2	5	5	5	2	1	1	3	2	3	4	3	5	3	3	3	4	4	4
2	1	1	2	4	3	2	2	3	3	3	2	3	3	2	4	2	2	3	2	2	3	3	4	1	2	2	2	1	2	3	2	2	2	3	3	3	2	2	4	3	2
1	1	1	2	3	2	3	1	1	3	3	3	3	2	2	3	2	2	3	2	1	3	3	2	3	5	2	2	5	2	2	2	3	3	2	2	4	4	4	3	2	2
2	1	1	2	3	3	2	4	4	4	4	4	4	4	4	4	4	4	4	4	4	4	4	4	2	2	3	3	2	3	3	4	3	3	2	5	4	3	2	3	3	2
2	1	1	2	4	4	4	1	2	2	4	3	4	4	4	4	4	4	4	4	4	4	4	4	4	5	1	5	4	3	4	4	3	3	4	1	3	2	4	2	3	3
2	1	1	1	4	4	4	1	4	3	4	3	3	3	4	4	4	3	2	2	4	4	4	3	1	2	5	4	3	5	3	2	3	3	2	2	3	2	3	2	3	3
2	3	2	2	2	2	2	3	2	4	2	3	3	2	3	3	2	2	3	3	4	3	2	3	5	2	4	5	2	1	1	1	1	1	1	1	2	2	1	1	1	2
1	3	3	2	3	2	3	2	2	1	2	1	3	2	1	2	3	3	3	3	3	2	3	1	2	2	2	2	2	2	1	2	1	1	1	2	2	1	2	1	1	1
2	3	3	2	5	5	5	4	4	4	4	4	4	4	4	4	4	4	4	4	4	4	4	4	1	1	1	1	1	1	2	2	2	2	1	2	2	2	2	3	2	2
1	3	2	2	4	4	4	3	4	4	3	3	2	3	4	2	3	3	4	4	4	4	4	1	5	5	4	5	5	5	2	2	4	2	3	2	1	2	3	2	3	2
1	1	1	2	4	5	5	4	4	1	3	4	4	4	4	3	4	4	4	3	2	4	4	1	2	2	2	3	2	3	2	2	2	2	2	2	2	2	2	2	2	2
1	3	2	2	3	4	2	3	3	2	3	1	3	3	2	3	2	2	1	3	2	3	2	1	2	3	3	3	3	3	2	2	2	2	2	1	2	3	2	2	2	1
1	3	2	2	4	3	3	4	4	4	4	4	4	2	2	3	4	4	4	4	4	3	2	1	1	1	1	2	1	1	3	3	4	5	4	3	4	3	4	4	3	3
1	3	2	1	4	4	4	2	3	2	3	1	3	2	2	1	3	3	3	3	2	3	2	3	5	1	5	2	2	3	2	3	2	3	2	2	2	2	2	2	3	3
2	3	2	1	3	3	2	4	4	4	4	4	4	4	4	4	4	4	4	4	4	4	4	4	5	5	5	5	5	5	1	1	1	1	1	2	1	1	1	1	1	1
1	1	2	2	4	5	4	1	4	3	2	1	4	4	4	4	4	1	4	4	4	4	4	4	5	5	3	5	3	4	2	2	2	1	2	2	2	1	2	2	2	2
2	1	2	1	3	3	3	3	3	2	3	3	4	3	3	2	3	3	3	4	2	3	2	4	5	5	3	2	2	4	2	1	2	2	2	2	2	3	2	2	3	2
2	3	3	2	4	4	4	3	4	2	3	3	3	2	1	3	3	3	2	4	3	2	1	4	3	3	2	3	3	3	3	2	3	3	2	2	3	2	2	3	3	3
1	3	2	2	4	4	3	2	3	4	2	1	1	2	4	4	2	2	2	4	3	3	4	4	5	5	5	5	5	5	5	5	5	5	5	5	5	5	5	5	5	5
1	3	2	2	3	2	4	2	2	2	2	2	2	2	2	2	2	2	2	2	2	2	2	2	5	5	5	5	5	5	5	5	5	5	5	5	5	5	5	5	5	5
2	3	2	1	1	2	1	2	2	3	2	2	3	2	3	2	2	2	2	2	2	4	2	3	5	5	5	5	5	5	5	5	5	5	5	5	5	5	5	5	5	5
2	1	2	2	2	2	4	3	2	2	2	3	3	2	2	3	3	2	3	4	3	2	3	3	3	4	2	5	5	3	4	4	3	5	5	5	5	5	5	4	3	3
1	1	1	2	3	3	3	4	4	3	1	2	3	2	2	4	4	4	1	3	4	1	2	4	5	5	5	5	5	5	5	5	5	5	5	5	5	5	5	5	5	5
1	3	2	2	2	4	3	2	4	1	3	1	1	4	3	2	2	4	2	4	3	4	4	1	5	5	5	5	5	5	5	5	5	5	5	5	5	5	5	5	5	5
1	3	2	2	3	2	1	2	2	2	2	2	3	2	3	4	3	2	3	4	3	4	4	2	5	5	5	5	5	5	5	5	5	5	5	5	5	5	5	5	5	5
1	3	2	2	2	2	1	2	2	2	2	3	3	3	3	4	2	2	2	4	3	3	4	4	5	5	5	5	5	5	5	5	5	5	5	5	5	5	5	5	5	5
